# Supplementary material for: Activated Peyer′s patch B cells sample antigen directly from M cells in the subepithelial dome
Source: Nat Commun. 2019 Jun 3;10:2423. doi: 10.1038/s41467-019-10144-w (PMC6547658; doi:10.1038/s41467-019-10144-w)
Supplement: Supplementary file 4 — Supplementary Data 1 [file 41467_2019_10144_MOESM4_ESM.xlsx]

## Sheet: GO molecular function
GO term	Description	Occurrences in all genes	Occurrences in subset	P-values	FDR p-value	Bonferroni
3823	antigen binding	167	31	3.33E-15	1.35E-11	1.35E-11
34987	immunoglobulin receptor binding	123	25	2.01E-13	4.08E-10	8.16E-10
5488	binding	8352	341	1.91E-11	2.58E-8	7.75E-8
5515	protein binding	6940	291	1.33E-9	1.35E-6	5.39E-6
36094	small molecule binding	816	55	3.20E-7	2.60E-4	1.30E-3
166	nucleotide binding	613	42	5.88E-6	3.41E-3	0.02
1901265	nucleoside phosphate binding	613	42	5.88E-6	3.41E-3	0.02
97159	organic cyclic compound binding	2457	117	1.20E-5	6.09E-3	0.05
17076	purine nucleotide binding	482	34	2.60E-5	0.01	0.11
32561	guanyl ribonucleotide binding	183	18	3.58E-5	0.01	0.15
19001	guanyl nucleotide binding	185	18	4.14E-5	0.02	0.17
1901363	heterocyclic compound binding	2409	112	5.72E-5	0.02	0.23
5525	GTP binding	164	16	1.06E-4	0.03	0.43
32555	purine ribonucleotide binding	466	31	1.72E-4	0.05	0.70

## Sheet: GO biological process
GO term	Description	Occurrences in all genes	Occurrences in subset	P-values	FDR p-value	Bonferroni
2252	immune effector process	388	52	0.00	0.00	0.00
2376	immune system process	1114	130	0.00	0.00	0.00
2377	immunoglobulin production	116	30	0.00	0.00	0.00
2440	production of molecular mediator of immune response	132	32	0.00	0.00	0.00
2694	regulation of leukocyte activation	538	64	0.00	0.00	0.00
6955	immune response	511	77	0.00	0.00	0.00
50865	regulation of cell activation	566	65	0.00	0.00	0.00
50896	response to stimulus	3333	212	0.00	0.00	0.00
51249	regulation of lymphocyte activation	474	59	3.33E-16	5.32E-13	4.79E-12
51251	positive regulation of lymphocyte activation	338	45	3.33E-15	4.79E-12	4.79E-11
2696	positive regulation of leukocyte activation	368	46	1.93E-14	2.52E-11	2.78E-10
2682	regulation of immune system process	1123	89	2.93E-14	3.51E-11	4.21E-10
6911	phagocytosis, engulfment	143	28	4.59E-14	5.07E-11	6.59E-10
50867	positive regulation of cell activation	379	46	5.73E-14	5.88E-11	8.23E-10
50864	regulation of B cell activation	230	35	8.78E-14	8.41E-11	1.26E-9
2764	immune response-regulating signaling pathway	274	38	1.52E-13	1.37E-10	2.19E-9
99024	plasma membrane invagination	152	28	2.29E-13	1.94E-10	3.29E-9
2768	immune response-regulating cell surface receptor signaling pathway	229	34	4.18E-13	3.34E-10	6.01E-9
10324	membrane invagination	158	28	6.24E-13	4.72E-10	8.97E-9
6952	defense response	588	57	8.48E-13	6.09E-10	1.22E-8
6958	complement activation, classical pathway	117	24	1.07E-12	7.31E-10	1.53E-8
2757	immune response-activating signal transduction	264	36	1.14E-12	7.44E-10	1.64E-8
6950	response to stress	1867	120	1.57E-12	9.79E-10	2.25E-8
98542	defense response to other organism	361	42	3.17E-12	1.90E-9	4.55E-8
2684	positive regulation of immune system process	771	66	3.57E-12	2.05E-9	5.14E-8
42742	defense response to bacterium	247	34	3.78E-12	2.09E-9	5.43E-8
2429	immune response-activating cell surface receptor signaling pathway	221	32	4.18E-12	2.23E-9	6.01E-8
50853	B cell receptor signaling pathway	147	26	4.44E-12	2.28E-9	6.39E-8
72376	protein activation cascade	136	25	4.75E-12	2.35E-9	6.83E-8
51276	chromosome organization	251	34	5.98E-12	2.78E-9	8.59E-8
50851	antigen receptor-mediated signaling pathway	211	31	6.20E-12	2.78E-9	8.90E-8
2253	activation of immune response	294	37	6.39E-12	2.78E-9	9.18E-8
46649	lymphocyte activation	294	37	6.39E-12	2.78E-9	9.18E-8
6910	phagocytosis, recognition	127	24	6.89E-12	2.91E-9	9.90E-8
43207	response to external biotic stimulus	658	59	8.68E-12	3.56E-9	1.25E-7
9607	response to biotic stimulus	677	60	9.23E-12	3.68E-9	1.33E-7
6956	complement activation	130	24	1.16E-11	4.51E-9	1.67E-7
45321	leukocyte activation	361	41	1.27E-11	4.79E-9	1.82E-7
6959	humoral immune response	182	28	2.18E-11	8.02E-9	3.13E-7
50778	positive regulation of immune response	475	47	4.97E-11	1.79E-8	7.15E-7
50871	positive regulation of B cell activation	189	28	5.46E-11	1.91E-8	7.85E-7
22402	cell cycle process	634	55	1.67E-10	5.70E-8	2.40E-6
9617	response to bacterium	360	39	1.71E-10	5.70E-8	2.45E-6
50776	regulation of immune response	673	57	1.90E-10	6.20E-8	2.73E-6
51707	response to other organism	517	48	2.77E-10	8.85E-8	3.98E-6
1903047	mitotic cell cycle process	400	41	3.15E-10	9.83E-8	4.52E-6
1775	cell activation	405	41	4.60E-10	1.41E-7	6.60E-6
42113	B cell activation	114	20	1.58E-9	4.72E-7	2.26E-5
51983	regulation of chromosome segregation	92	18	1.68E-9	4.93E-7	2.42E-5
8037	cell recognition	206	27	1.99E-9	5.72E-7	2.86E-5
45087	innate immune response	225	28	3.27E-9	9.20E-7	4.69E-5
9605	response to external stimulus	1003	70	6.69E-9	1.85E-6	9.61E-5
2478	antigen processing and presentation of exogenous peptide antigen	21	9	1.21E-8	3.28E-6	1.74E-4
48002	antigen processing and presentation of peptide antigen	43	12	1.30E-8	3.47E-6	1.87E-4
2495	antigen processing and presentation of peptide antigen via MHC class II	16	8	1.78E-8	4.58E-6	2.56E-4
2504	antigen processing and presentation of peptide or polysaccharide antigen via MHC class II	16	8	1.78E-8	4.58E-6	2.56E-4
51704	multi-organism process	736	54	8.67E-8	2.19E-5	1.25E-3
98813	nuclear chromosome segregation	42	11	1.09E-7	2.71E-5	1.57E-3
19886	antigen processing and presentation of exogenous peptide antigen via MHC class II	14	7	1.46E-7	3.55E-5	2.10E-3
19884	antigen processing and presentation of exogenous antigen	27	9	1.61E-7	3.84E-5	2.31E-3
7059	chromosome segregation	85	15	1.64E-7	3.85E-5	2.35E-3
71103	DNA conformation change	74	14	1.72E-7	3.98E-5	2.47E-3
50866	negative regulation of cell activation	165	21	2.10E-7	4.80E-5	3.02E-3
2695	negative regulation of leukocyte activation	153	20	2.64E-7	5.93E-5	3.80E-3
7088	regulation of mitotic nuclear division	147	19	6.28E-7	1.39E-4	9.02E-3
2683	negative regulation of immune system process	386	33	1.26E-6	2.74E-4	0.02
44699	single-organism process	6913	287	1.32E-6	2.83E-4	0.02
7051	spindle organization	113	16	1.42E-6	3.00E-4	0.02
51783	regulation of nuclear division	170	20	1.45E-6	3.03E-4	0.02
2285	lymphocyte activation involved in immune response	76	13	1.59E-6	3.24E-4	0.02
70	mitotic sister chromatid segregation	26	8	1.60E-6	3.24E-4	0.02
6268	DNA unwinding involved in DNA replication	8	5	2.36E-6	4.70E-4	0.03
51250	negative regulation of lymphocyte activation	132	17	2.57E-6	5.06E-4	0.04
2366	leukocyte activation involved in immune response	106	15	3.05E-6	5.92E-4	0.04
7159	leukocyte cell-cell adhesion	212	22	3.64E-6	6.89E-4	0.05
6753	nucleoside phosphate metabolic process	279	26	3.65E-6	6.89E-4	0.05
6259	DNA metabolic process	464	36	3.99E-6	7.40E-4	0.06
819	sister chromatid segregation	29	8	4.02E-6	7.40E-4	0.06
50863	regulation of T cell activation	264	25	4.22E-6	7.67E-4	0.06
2263	cell activation involved in immune response	109	15	4.35E-6	7.81E-4	0.06
19882	antigen processing and presentation	71	12	4.55E-6	8.08E-4	0.07
9987	cellular process	8617	340	5.43E-6	9.51E-4	0.08
46653	tetrahydrofolate metabolic process	15	6	5.96E-6	1.03E-3	0.09
9117	nucleotide metabolic process	270	25	6.28E-6	1.07E-3	0.09
33047	regulation of mitotic sister chromatid segregation	62	11	7.00E-6	1.18E-3	0.10
33045	regulation of sister chromatid segregation	74	12	7.11E-6	1.19E-3	0.10
55086	nucleobase-containing small molecule metabolic process	309	27	7.92E-6	1.31E-3	0.11
10965	regulation of mitotic sister chromatid separation	52	10	8.66E-6	1.41E-3	0.12
6221	pyrimidine nucleotide biosynthetic process	16	6	9.27E-6	1.50E-3	0.13
7052	mitotic spindle organization	65	11	1.12E-5	1.79E-3	0.16
1903037	regulation of leukocyte cell-cell adhesion	280	25	1.18E-5	1.87E-3	0.17
48522	positive regulation of cellular process	4176	185	1.62E-5	2.52E-3	0.23
6730	one-carbon metabolic process	11	5	1.78E-5	2.74E-3	0.26
30098	lymphocyte differentiation	184	19	1.79E-5	2.74E-3	0.26
34504	protein localization to nucleus	108	14	1.82E-5	2.75E-3	0.26
51985	negative regulation of chromosome segregation	35	8	1.84E-5	2.75E-3	0.26
45841	negative regulation of mitotic metaphase/anaphase transition	26	7	1.96E-5	2.90E-3	0.28
44763	single-organism cellular process	5848	244	2.14E-5	3.14E-3	0.31
70486	leukocyte aggregation	188	19	2.43E-5	3.52E-3	0.35
30071	regulation of mitotic metaphase/anaphase transition	47	9	2.54E-5	3.65E-3	0.36
2000816	negative regulation of mitotic sister chromatid separation	27	7	2.56E-5	3.65E-3	0.37
6760	folic acid-containing compound metabolic process	19	6	2.88E-5	4.01E-3	0.41
72528	pyrimidine-containing compound biosynthetic process	19	6	2.88E-5	4.01E-3	0.41
10033	response to organic substance	1427	77	3.19E-5	4.41E-3	0.46
1902100	negative regulation of metaphase/anaphase transition of cell cycle	28	7	3.32E-5	4.50E-3	0.48
44238	primary metabolic process	4443	193	3.32E-5	4.50E-3	0.48
1902099	regulation of metaphase/anaphase transition of cell cycle	49	9	3.60E-5	4.84E-3	0.52
48584	positive regulation of response to stimulus	1653	86	3.94E-5	5.24E-3	0.57
50870	positive regulation of T cell activation	162	17	4.00E-5	5.27E-3	0.57
10032	meiotic chromosome condensation	7	4	4.36E-5	5.69E-3	0.63
48518	positive regulation of biological process	4575	197	4.53E-5	5.84E-3	0.65
42110	T cell activation	180	18	4.55E-5	5.84E-3	0.65
2819	regulation of adaptive immune response	164	17	4.68E-5	5.95E-3	0.67
50868	negative regulation of T cell activation	103	13	4.80E-5	6.03E-3	0.69
1901360	organic cyclic compound metabolic process	1785	91	4.83E-5	6.03E-3	0.69
70489	T cell aggregation	181	18	4.90E-5	6.07E-3	0.70
2521	leukocyte differentiation	251	22	5.21E-5	6.40E-3	0.75
30261	chromosome condensation	30	7	5.38E-5	6.49E-3	0.77
33048	negative regulation of mitotic sister chromatid segregation	30	7	5.38E-5	6.49E-3	0.77
16337	single organismal cell-cell adhesion	288	24	5.42E-5	6.49E-3	0.78
44281	small molecule metabolic process	1028	59	5.62E-5	6.59E-3	0.81
71593	lymphocyte aggregation	183	18	5.66E-5	6.59E-3	0.81
10564	regulation of cell cycle process	504	35	5.68E-5	6.59E-3	0.82
6606	protein import into nucleus	64	10	5.75E-5	6.59E-3	0.83
1902593	single-organism nuclear import	64	10	5.75E-5	6.59E-3	0.83
71704	organic substance metabolic process	4759	203	5.78E-5	6.59E-3	0.83
42221	response to chemical	1774	90	6.42E-5	7.27E-3	0.92
7076	mitotic chromosome condensation	14	5	7.10E-5	7.97E-3	1.00
1901293	nucleoside phosphate biosynthetic process	122	14	7.20E-5	8.01E-3	1.00
7094	mitotic spindle assembly checkpoint	22	6	7.25E-5	8.01E-3	1.00
1903039	positive regulation of leukocyte cell-cell adhesion	170	17	7.37E-5	8.08E-3	1.00
33046	negative regulation of sister chromatid segregation	32	7	8.38E-5	9.12E-3	1.00
9130	pyrimidine nucleoside monophosphate biosynthetic process	8	4	8.47E-5	9.15E-3	1.00
17038	protein import	109	13	8.70E-5	9.33E-3	1.00
226	microtubule cytoskeleton organization	316	25	8.86E-5	9.43E-3	1.00
6220	pyrimidine nucleotide metabolic process	23	6	9.53E-5	9.92E-3	1.00
42558	pteridine-containing compound metabolic process	23	6	9.53E-5	9.92E-3	1.00
71173	spindle assembly checkpoint	23	6	9.53E-5	9.92E-3	1.00
32392	DNA geometric change	33	7	1.03E-4	0.01	1.00
9263	deoxyribonucleotide biosynthetic process	15	5	1.03E-4	0.01	1.00
51170	nuclear import	69	10	1.11E-4	0.01	1.00
6310	DNA recombination	127	14	1.12E-4	0.01	1.00
8152	metabolic process	4950	208	1.16E-4	0.01	1.00
71174	mitotic spindle checkpoint	24	6	1.23E-4	0.01	1.00
32655	regulation of interleukin-12 production	45	8	1.25E-4	0.01	1.00
51297	centrosome organization	70	10	1.25E-4	0.01	1.00
7166	cell surface receptor signaling pathway	1155	63	1.35E-4	0.01	1.00
1903038	negative regulation of leukocyte cell-cell adhesion	114	13	1.38E-4	0.01	1.00
6913	nucleocytoplasmic transport	163	16	1.48E-4	0.01	1.00
6544	glycine metabolic process	9	4	1.48E-4	0.01	1.00
6563	L-serine metabolic process	9	4	1.48E-4	0.01	1.00
9129	pyrimidine nucleoside monophosphate metabolic process	9	4	1.48E-4	0.01	1.00
35999	tetrahydrofolate interconversion	9	4	1.48E-4	0.01	1.00
6323	DNA packaging	35	7	1.53E-4	0.01	1.00
31577	spindle checkpoint	25	6	1.58E-4	0.01	1.00
51169	nuclear transport	164	16	1.59E-4	0.01	1.00
9165	nucleotide biosynthetic process	116	13	1.65E-4	0.02	1.00
22407	regulation of cell-cell adhesion	350	26	1.79E-4	0.02	1.00
30183	B cell differentiation	73	10	1.79E-4	0.02	1.00
1901135	carbohydrate derivative metabolic process	472	32	1.83E-4	0.02	1.00
7098	centrosome cycle	36	7	1.85E-4	0.02	1.00
51225	spindle assembly	60	9	1.86E-4	0.02	1.00
90068	positive regulation of cell cycle process	201	18	1.89E-4	0.02	1.00
32680	regulation of tumor necrosis factor production	118	13	1.96E-4	0.02	1.00
44711	single-organism biosynthetic process	625	39	2.12E-4	0.02	1.00
98602	single organism cell adhesion	315	24	2.16E-4	0.02	1.00
16043	cellular component organization	3919	169	2.27E-4	0.02	1.00
1903555	regulation of tumor necrosis factor superfamily cytokine production	120	13	2.32E-4	0.02	1.00
50794	regulation of cellular process	6906	274	2.37E-4	0.02	1.00
32508	DNA duplex unwinding	27	6	2.49E-4	0.02	1.00
33044	regulation of chromosome organization	154	15	2.58E-4	0.02	1.00
46483	heterocycle metabolic process	1648	82	2.74E-4	0.02	1.00
51716	cellular response to stimulus	1976	95	2.82E-4	0.02	1.00
50670	regulation of lymphocyte proliferation	190	17	2.85E-4	0.02	1.00
6725	cellular aromatic compound metabolic process	1678	83	3.02E-4	0.02	1.00
2443	leukocyte mediated immunity	78	10	3.11E-4	0.03	1.00
32944	regulation of mononuclear cell proliferation	192	17	3.23E-4	0.03	1.00
9199	ribonucleoside triphosphate metabolic process	109	12	3.45E-4	0.03	1.00
45787	positive regulation of cell cycle	306	23	3.53E-4	0.03	1.00
2643	regulation of tolerance induction	19	5	3.58E-4	0.03	1.00
1902105	regulation of leukocyte differentiation	249	20	3.63E-4	0.03	1.00
71840	cellular component organization or biogenesis	3954	169	3.63E-4	0.03	1.00
45839	negative regulation of mitotic nuclear division	40	7	3.66E-4	0.03	1.00
72527	pyrimidine-containing compound metabolic process	40	7	3.66E-4	0.03	1.00
2923	regulation of humoral immune response mediated by circulating immunoglobulin	11	4	3.68E-4	0.03	1.00
1902172	regulation of keratinocyte apoptotic process	5	3	3.78E-4	0.03	1.00
31023	microtubule organizing center organization	80	10	3.84E-4	0.03	1.00
22409	positive regulation of cell-cell adhesion	195	17	3.87E-4	0.03	1.00
45619	regulation of lymphocyte differentiation	160	15	3.90E-4	0.03	1.00
9132	nucleoside diphosphate metabolic process	53	8	4.04E-4	0.03	1.00
70663	regulation of leukocyte proliferation	196	17	4.11E-4	0.03	1.00
2312	B cell activation involved in immune response	41	7	4.29E-4	0.03	1.00
44283	small molecule biosynthetic process	254	20	4.69E-4	0.03	1.00
33365	protein localization to organelle	393	27	4.71E-4	0.03	1.00
9141	nucleoside triphosphate metabolic process	129	13	4.72E-4	0.03	1.00
7165	signal transduction	2319	107	5.07E-4	0.04	1.00
50671	positive regulation of lymphocyte proliferation	114	12	5.21E-4	0.04	1.00
51383	kinetochore organization	12	4	5.37E-4	0.04	1.00
51988	regulation of attachment of spindle microtubules to kinetochore	12	4	5.37E-4	0.04	1.00
6284	base-excision repair	31	6	5.51E-4	0.04	1.00
9069	serine family amino acid metabolic process	31	6	5.51E-4	0.04	1.00
32735	positive regulation of interleukin-12 production	31	6	5.51E-4	0.04	1.00
7346	regulation of mitotic cell cycle	439	29	5.56E-4	0.04	1.00
48583	regulation of response to stimulus	2799	125	5.68E-4	0.04	1.00
34502	protein localization to chromosome	43	7	5.80E-4	0.04	1.00
50657	nucleic acid transport	70	9	6.05E-4	0.04	1.00
50658	RNA transport	70	9	6.05E-4	0.04	1.00
32946	positive regulation of mononuclear cell proliferation	116	12	6.10E-4	0.04	1.00
6281	DNA repair	260	20	6.31E-4	0.04	1.00
50789	regulation of biological process	7287	284	6.37E-4	0.04	1.00
2237	response to molecule of bacterial origin	204	17	6.50E-4	0.04	1.00
65007	biological regulation	7706	298	6.52E-4	0.04	1.00
9262	deoxyribonucleotide metabolic process	32	6	6.59E-4	0.04	1.00
6260	DNA replication	71	9	6.72E-4	0.04	1.00
32760	positive regulation of tumor necrosis factor production	71	9	6.72E-4	0.04	1.00
45931	positive regulation of mitotic cell cycle	134	13	6.79E-4	0.05	1.00
9123	nucleoside monophosphate metabolic process	118	12	7.11E-4	0.05	1.00
9157	deoxyribonucleoside monophosphate biosynthetic process	6	3	7.36E-4	0.05	1.00
9177	pyrimidine deoxyribonucleoside monophosphate biosynthetic process	6	3	7.36E-4	0.05	1.00
46132	pyrimidine ribonucleoside biosynthetic process	6	3	7.36E-4	0.05	1.00
46134	pyrimidine nucleoside biosynthetic process	6	3	7.36E-4	0.05	1.00
1990414	replication-born double-strand break repair via sister chromatid exchange	6	3	7.36E-4	0.05	1.00
42100	B cell proliferation	22	5	7.44E-4	0.05	1.00
51236	establishment of RNA localization	72	9	7.45E-4	0.05	1.00
1903557	positive regulation of tumor necrosis factor superfamily cytokine production	72	9	7.45E-4	0.05	1.00
1817	regulation of cytokine production	490	31	7.47E-4	0.05	1.00
46635	positive regulation of alpha-beta T cell activation	58	8	7.52E-4	0.05	1.00
70665	positive regulation of leukocyte proliferation	119	12	7.67E-4	0.05	1.00
22408	negative regulation of cell-cell adhesion	153	14	7.70E-4	0.05	1.00
1901657	glycosyl compound metabolic process	189	16	7.84E-4	0.05	1.00
50900	leukocyte migration	120	12	8.27E-4	0.05	1.00
71219	cellular response to molecule of bacterial origin	120	12	8.27E-4	0.05	1.00
9116	nucleoside metabolic process	172	15	8.35E-4	0.05	1.00
34641	cellular nitrogen compound metabolic process	1939	91	8.60E-4	0.05	1.00
6139	nucleobase-containing compound metabolic process	1561	76	8.92E-4	0.05	1.00
71216	cellular response to biotic stimulus	138	13	8.96E-4	0.05	1.00

## Sheet: GO cellular component
GO term	Description	Occurrences in all genes	Occurrences in subset	P-values	FDR p-value	Bonferroni
9897	external side of plasma membrane	372	48	1.44E-15	1.34E-12	2.67E-12
98552	side of membrane	431	52	1.44E-15	1.34E-12	2.67E-12
44421	extracellular region part	1180	91	4.94E-14	3.05E-11	9.14E-11
44427	chromosomal part	733	67	8.15E-14	3.77E-11	1.51E-10
42571	immunoglobulin complex, circulating	117	24	9.21E-13	3.41E-10	1.70E-9
19814	immunoglobulin complex	121	24	1.99E-12	6.14E-10	3.68E-9
775	chromosome, centromeric region	44	12	1.61E-8	4.24E-6	2.97E-5
44464	cell part	11293	426	5.95E-8	1.38E-5	1.10E-4
776	kinetochore	95	16	1.13E-7	2.33E-5	2.10E-4
43234	protein complex	2465	128	1.80E-7	3.33E-5	3.33E-4
5615	extracellular space	875	59	3.07E-7	5.16E-5	5.68E-4
323	lytic vacuole	225	24	7.09E-7	1.01E-4	1.31E-3
5764	lysosome	225	24	7.09E-7	1.01E-4	1.31E-3
98687	chromosomal region	139	18	1.09E-6	1.44E-4	2.02E-3
31262	Ndc80 complex	4	4	1.31E-6	1.62E-4	2.43E-3
42611	MHC protein complex	19	7	1.76E-6	2.02E-4	3.26E-3
44454	nuclear chromosome part	471	37	1.85E-6	2.02E-4	3.43E-3
785	chromatin	381	32	2.31E-6	2.38E-4	4.28E-3
777	condensed chromosome kinetochore	21	7	3.83E-6	3.73E-4	7.08E-3
796	condensin complex	9	5	4.98E-6	4.38E-4	9.20E-3
42613	MHC class II protein complex	9	5	4.98E-6	4.38E-4	9.20E-3
5773	vacuole	269	25	5.21E-6	4.38E-4	9.65E-3
72686	mitotic spindle	62	11	6.54E-6	5.26E-4	0.01
5694	chromosome	172	18	2.26E-5	1.74E-3	0.04
43228	non-membrane-bounded organelle	2226	109	3.01E-5	2.14E-3	0.06
43232	intracellular non-membrane-bounded organelle	2226	109	3.01E-5	2.14E-3	0.06
32991	macromolecular complex	4497	194	3.13E-5	2.14E-3	0.06
43229	intracellular organelle	7273	290	3.33E-5	2.20E-3	0.06
9986	cell surface	485	34	5.25E-5	3.35E-3	0.10
940	condensed chromosome outer kinetochore	14	5	6.86E-5	4.23E-3	0.13
793	condensed chromosome	66	10	7.10E-5	4.24E-3	0.13
44428	nuclear part	3437	153	7.96E-5	4.59E-3	0.15
5813	centrosome	455	32	8.19E-5	4.59E-3	0.15
44459	plasma membrane part	1826	91	8.66E-5	4.71E-3	0.16
5819	spindle	128	14	1.13E-4	5.96E-3	0.21
5643	nuclear pore	46	8	1.40E-4	7.17E-3	0.26
5829	cytosol	2677	123	1.46E-4	7.32E-3	0.27
942	condensed nuclear chromosome outer kinetochore	4	3	1.52E-4	7.39E-3	0.28
43231	intracellular membrane-bounded organelle	6392	256	1.64E-4	7.78E-3	0.30
5634	nucleus	3824	165	1.92E-4	8.90E-3	0.36
778	condensed nuclear chromosome kinetochore	10	4	2.34E-4	0.01	0.43
31080	nuclear pore outer ring	10	4	2.34E-4	0.01	0.43
42555	MCM complex	11	4	3.58E-4	0.02	0.66
32133	chromosome passenger complex	5	3	3.70E-4	0.02	0.68
43209	myelin sheath	179	16	4.00E-4	0.02	0.74
44422	organelle part	6046	240	6.72E-4	0.03	1.00
5815	microtubule organizing center	560	34	7.68E-4	0.03	1.00
44430	cytoskeletal part	1179	60	9.78E-4	0.04	1.00
43226	organelle	7746	296	1.10E-3	0.04	1.00
5971	ribonucleoside-diphosphate reductase complex	2	2	1.15E-3	0.04	1.00
32398	MHC class Ib protein complex	2	2	1.15E-3	0.04	1.00
97125	cyclin B1-CDK1 complex	2	2	1.15E-3	0.04	1.00
791	euchromatin	36	6	1.22E-3	0.04	1.00
228	nuclear chromosome	94	10	1.31E-3	0.04	1.00
