# Supplementary material for: Activated Peyer′s patch B cells sample antigen directly from M cells in the subepithelial dome
Source: Nat Commun. 2019 Jun 3;10:2423. doi: 10.1038/s41467-019-10144-w (PMC6547658; doi:10.1038/s41467-019-10144-w)
Supplement: Supplementary file 5 — Supplementary Data 2 [file 41467_2019_10144_MOESM5_ESM.xlsx]

## Sheet: No GL7 vs GL7_FDR selected
Name	Max group mean	Log₂ fold change	Fold change	P-value	FDR p-value	Bonferroni	ENSEMBL
9930111J21Rik2	13.6017	-1.46374	-2.75822	0	0	0	ENSMUSG00000069892
Abca1	9.44831	-1.58113	-2.99204	0	0	0	ENSMUSG00000015243
Capg	24.3712	-1.48435	-2.79792	0	0	0	ENSMUSG00000056737
Ccr6	55.5446	-2.47404	-5.55597	0	0	0	ENSMUSG00000040899
Cd38	41.9693	-1.76482	-3.39832	0	0	0	ENSMUSG00000029084
Cmah	17.162	-2.24864	-4.75235	0	0	0	ENSMUSG00000016756
Gpr183	21.9665	-1.99748	-3.99302	0	0	0	ENSMUSG00000051212
Itgb7	31.8351	-2.2948	-4.90684	0	0	0	ENSMUSG00000001281
Serpinb1a	71.7386	-2.29891	-4.92086	0	0	0	ENSMUSG00000044734
Gvin1	3.72051	-2.11707	-4.33812	2.22045e-16	1.07558e-12	1.07558e-11	ENSMUSG00000045868
Arhgef3	21.4151	-2.2439	-4.73677	3.33067e-16	1.46671e-12	1.61338e-11	ENSMUSG00000021895
Ncf1	49.0218	-1.43866	-2.71069	2.22045e-15	8.9632e-12	1.07558e-10	ENSMUSG00000015950
Cd55	5.42686	-1.94921	-3.86163	3.55271e-15	1.26765e-11	1.72093e-10	ENSMUSG00000026399
Il4i1	82.6469	-1.2293	-2.34454	3.66374e-15	1.26765e-11	1.77471e-10	ENSMUSG00000074141
B3gnt5	11.1783	-1.87794	-3.67549	5.10703e-15	1.64923e-11	2.47384e-10	ENSMUSG00000022686
Dock10	13.2018	-1.36873	-2.58243	1.40998e-14	4.26872e-11	6.82996e-10	ENSMUSG00000038608
Cytip	23.0086	-1.19793	-2.29411	2.34257e-14	6.67495e-11	1.13474e-09	ENSMUSG00000026832
Gm15922	1.38536	-6.07638	-67.4795	6.40599e-14	1.72392e-10	3.10306e-09	ENSMUSG00000081665
Aurka	53.6281	1.42436	2.68394	1.67755e-13	4.24318e-10	8.12604e-09	ENSMUSG00000027496
Satb1	4.13998	-1.64296	-3.12307	1.75193e-13	4.24318e-10	8.48636e-09	ENSMUSG00000023927
Cnr2	32.2245	-1.21503	-2.32146	3.87468e-13	8.93759e-10	1.87689e-08	ENSMUSG00000062585
Hmga1	169.819	1.14934	2.21813	8.09797e-13	1.78303e-09	3.92266e-08	ENSMUSG00000046711
Cd69	28.5559	-1.34254	-2.53598	1.25622e-12	2.6457e-09	6.08512e-08	ENSMUSG00000030156
Adck3	14.6999	-1.30049	-2.46313	1.35814e-12	2.74117e-09	6.57881e-08	ENSMUSG00000026489
Lrrk2	6.87506	-1.24018	-2.36228	1.52511e-12	2.95506e-09	7.38765e-08	ENSMUSG00000036273
Sesn1	15.8025	-1.53593	-2.89976	2.94909e-12	5.49437e-09	1.42854e-07	ENSMUSG00000038332
Ifi203	2.60727	-1.52781	-2.88349	5.33729e-12	9.23351e-09	2.58538e-07	ENSMUSG00000039997
Icosl	25.1739	-1.30541	-2.47154	1.37229e-11	2.16892e-08	6.64738e-07	ENSMUSG00000000732
Slfn2	107.426	-1.15222	-2.22255	2.98978e-11	4.38863e-08	1.44825e-06	ENSMUSG00000072620
Rfc4	153.909	1.15476	2.22647	3.4206e-11	4.87334e-08	1.65694e-06	ENSMUSG00000022881
Plbd1	5.61001	-2.74857	-6.72052	6.82543e-11	9.44639e-08	3.30624e-06	ENSMUSG00000030214
Nup85	45.1588	1.18596	2.27514	3.18547e-10	4.17038e-07	1.54304e-05	ENSMUSG00000020739
Hepacam2	2.44525	-4.84844	-28.8088	3.69978e-10	4.71625e-07	1.79218e-05	ENSMUSG00000044156
Ccr7	8.71713	-1.43509	-2.704	4.4423e-10	5.51756e-07	2.15185e-05	ENSMUSG00000037944
Cd86	77.8116	-1.16374	-2.24038	5.91045e-10	6.98298e-07	2.86302e-05	ENSMUSG00000022901
H2-Oa	212.153	-1.05594	-2.07908	5.84138e-10	6.98298e-07	2.82956e-05	ENSMUSG00000024334
9930111J21Rik1	14.8312	-1.17624	-2.25986	6.64819e-10	7.66758e-07	3.22039e-05	ENSMUSG00000069893
Gimap3	68.6291	-1.02194	-2.03064	8.46868e-10	9.54007e-07	4.10223e-05	ENSMUSG00000039264
Ldlrap1	1.17129	-2.20316	-4.60488	1.195e-09	1.28635e-06	5.78856e-05	ENSMUSG00000037295
Chst15	16.8887	-1.1206	-2.17437	1.64394e-09	1.73114e-06	7.96326e-05	ENSMUSG00000030930
Man1a	12.8185	-1.05643	-2.07978	2.17624e-09	2.24291e-06	0.000105417	ENSMUSG00000003746
Ube2c	67.5479	1.14009	2.20395	2.84257e-09	2.81008e-06	0.000137694	ENSMUSG00000001403
Gimap4	163.975	-1.05694	-2.08051	2.90606e-09	2.81539e-06	0.00014077	ENSMUSG00000054435
Pecam1	25.6003	-1.15871	-2.23257	3.01664e-09	2.86522e-06	0.000146126	ENSMUSG00000020717
Tcp11l2	28.0107	-1.11919	-2.17226	3.08062e-09	2.86972e-06	0.000149225	ENSMUSG00000020034
Tyms	17.8198	1.10675	2.1536	3.35876e-09	3.06978e-06	0.000162698	ENSMUSG00000025747
Smc2	62.9493	0.97267	1.96247	4.13293e-09	3.63999e-06	0.000200199	ENSMUSG00000028312
Treml2	12.3102	-1.29868	-2.46004	4.07731e-09	3.63999e-06	0.000197505	ENSMUSG00000071068
Rnase6	106.997	-1.08759	-2.12518	5.31248e-09	4.59529e-06	0.000257336	ENSMUSG00000021880
Arid3b	14.5024	-1.09381	-2.13437	8.5499e-09	7.26592e-06	0.000414157	ENSMUSG00000004661
Trip13	22.8849	1.2211	2.33125	1.56974e-08	1.311e-05	0.000760381	ENSMUSG00000021569
Chst3	22.2941	-0.985119	-1.97948	1.64391e-08	1.34968e-05	0.000796312	ENSMUSG00000057337
Serpina3g	8.49661	-1.953	-3.8718	1.69619e-08	1.36939e-05	0.000821634	ENSMUSG00000041481
Btla	62.8737	-1.11811	-2.17063	2.27739e-08	1.7793e-05	0.00110317	ENSMUSG00000052013
Helz2	7.86695	-0.977553	-1.96912	2.56774e-08	1.97431e-05	0.00124381	ENSMUSG00000027580
H2-T23	65.301	-1.00539	-2.00748	2.68852e-08	2.03488e-05	0.00130232	ENSMUSG00000067212
Tubb4b	285.81	0.948183	1.92944	3.03003e-08	2.25807e-05	0.00146775	ENSMUSG00000036752
Cdc20	128.907	0.990603	1.98701	3.91388e-08	2.87255e-05	0.00189588	ENSMUSG00000006398
Cfp	22.5477	-1.53066	-2.88918	4.24376e-08	3.04e-05	0.00205568	ENSMUSG00000001128
Lax1	75.4647	-0.881149	-1.84184	4.26755e-08	3.04e-05	0.0020672	ENSMUSG00000051998
Kpna2	465.222	1.04144	2.05829	4.40859e-08	3.09496e-05	0.00213552	ENSMUSG00000018362
Slamf1	29.6929	-1.0499	-2.07039	5.28102e-08	3.46592e-05	0.00255813	ENSMUSG00000015316
Zfp36	45.513	-0.914392	-1.88478	5.29475e-08	3.46592e-05	0.00256478	ENSMUSG00000044786
Bank1	85.4323	-1.14512	-2.21164	5.50191e-08	3.5308e-05	0.00266512	ENSMUSG00000037922
Mthfd1	32.2028	0.99552	1.9938	5.53965e-08	3.5308e-05	0.00268341	ENSMUSG00000021048
Pdcd4	6.87371	-2.00473	-4.01313	5.64074e-08	3.54854e-05	0.00273237	ENSMUSG00000024975
Themis2	40.5338	-1.21753	-2.32549	5.92036e-08	3.63016e-05	0.00286782	ENSMUSG00000037731
Gimap1	162.862	-0.950926	-1.93311	6.21763e-08	3.67611e-05	0.00301182	ENSMUSG00000090019
Plcb2	2.6767	-1.6365	-3.1091	6.14483e-08	3.67611e-05	0.00297656	ENSMUSG00000040061
Ran	344.611	0.937076	1.91464	6.35113e-08	3.67611e-05	0.00307649	ENSMUSG00000029430
Tagln2	94.337	0.879658	1.83994	6.26629e-08	3.67611e-05	0.00303539	ENSMUSG00000026547
Cd83	642.734	-1.10977	-2.15811	7.21105e-08	4.06167e-05	0.00349303	ENSMUSG00000015396
Adrb2	4.75928	-1.31028	-2.47989	7.93833e-08	4.39404e-05	0.00384533	ENSMUSG00000045730
Hmgb3	40.9787	1.08378	2.11959	7.98257e-08	4.39404e-05	0.00386676	ENSMUSG00000015217
Nuak2	22.2378	-1.16036	-2.23513	8.68554e-08	4.67475e-05	0.00420727	ENSMUSG00000009772
Slc28a2	58.2386	-0.938305	-1.91628	1.06993e-07	5.69532e-05	0.00518274	ENSMUSG00000027219
Ccdc15	8.96089	1.64416	3.12566	1.09769e-07	5.7796e-05	0.00531723	ENSMUSG00000034303
Rad54l	21.9184	0.910166	1.87926	1.18548e-07	6.17469e-05	0.00574247	ENSMUSG00000028702
Slc14a1	9.43837	-1.91676	-3.77575	1.22284e-07	6.30154e-05	0.00592345	ENSMUSG00000059336
Nudc	108.081	0.947779	1.9289	1.28864e-07	6.57069e-05	0.00624215	ENSMUSG00000028851
Scml4	1.08838	-1.76524	-3.3993	1.31084e-07	6.61428e-05	0.00634971	ENSMUSG00000044770
Ppa1	12.3857	1.42075	2.67725	1.49519e-07	7.3905e-05	0.00724269	ENSMUSG00000020089
Txnip	51.1621	-0.922241	-1.89506	1.5476e-07	7.57227e-05	0.00749655	ENSMUSG00000038393
Lmo7	3.10149	2.04132	4.11622	1.62548e-07	7.87383e-05	0.00787383	ENSMUSG00000033060
Rhof	26.0116	-0.894542	-1.85902	1.91803e-07	9.10874e-05	0.00929092	ENSMUSG00000029449
Ly6d	60.8499	-0.962031	-1.94805	2.02807e-07	9.53784e-05	0.00982398	ENSMUSG00000034634
Tsc22d3	26.5915	-0.94774	-1.92885	2.14254e-07	9.9793e-05	0.0103785	ENSMUSG00000031431
Incenp	53.017	0.948038	1.92925	2.55607e-07	0.000116808	0.0123816	ENSMUSG00000024660
Sdc4	6.84309	-1.8538	-3.61451	2.62123e-07	0.000117615	0.0126973	ENSMUSG00000017009
Tbc1d14	10.8633	-0.940749	-1.91952	2.62229e-07	0.000117615	0.0127024	ENSMUSG00000029192
Rasgef1b	5.07841	-1.52318	-2.87424	2.75996e-07	0.000122654	0.0133693	ENSMUSG00000029333
Impdh2	122.698	0.782073	1.7196	2.87623e-07	0.000126659	0.0139324	ENSMUSG00000062867
Clcf1	6.8432	-1.42351	-2.68237	2.96944e-07	0.000129585	0.014384	ENSMUSG00000040663
Ceacam1	5.61588	-1.08991	-2.12861	3.15137e-07	0.000136297	0.0152652	ENSMUSG00000074272
Aff3	3.88016	-1.539	-2.90594	3.48019e-07	0.000145328	0.0168581	ENSMUSG00000037138
Cdc45	45.7546	1.01203	2.01674	3.42865e-07	0.000145328	0.0166084	ENSMUSG00000000028
Sh3bp2	5.32448	-1.47374	-2.77741	3.46688e-07	0.000145328	0.0167936	ENSMUSG00000054520
Gimap6	129.496	-0.916493	-1.88752	3.53452e-07	0.000146335	0.0171212	ENSMUSG00000047867
Irak2	6.82396	-1.13447	-2.19537	3.59585e-07	0.000146372	0.0174183	ENSMUSG00000060477
Il4ra	94.6843	-1.04964	-2.07001	3.65373e-07	0.000147489	0.0176987	ENSMUSG00000030748
Jmjd1c	12.8733	-0.801621	-1.74306	3.77655e-07	0.000151187	0.0182936	ENSMUSG00000037876
Ifngr2	6.24433	-1.26424	-2.402	4.07703e-07	0.000159419	0.0197492	ENSMUSG00000022965
Map3k1	3.15834	-1.14347	-2.20911	4.08093e-07	0.000159419	0.019768	ENSMUSG00000021754
Tacc3	75.5241	0.917912	1.88938	4.03194e-07	0.000159419	0.0195307	ENSMUSG00000037313
Ahcy	108.416	0.84005	1.79011	4.21001e-07	0.000163146	0.0203933	ENSMUSG00000027597
Add3	48.5153	-0.789618	-1.72862	4.33752e-07	0.000166754	0.0210109	ENSMUSG00000025026
Scn4a	2.72139	-1.69006	-3.2267	4.84092e-07	0.000184641	0.0234494	ENSMUSG00000001027
H2afz	1225.62	0.912463	1.88226	5.05184e-07	0.00019118	0.0244711	ENSMUSG00000037894
Il5ra	3.81859	-2.12247	-4.35439	5.26004e-07	0.000195997	0.0254796	ENSMUSG00000005364
Rpgrip1	1.61653	-1.60783	-3.04793	5.22394e-07	0.000195997	0.0253048	ENSMUSG00000057132
Ltb	280.266	-1.30551	-2.47171	5.49369e-07	0.000203141	0.0266114	ENSMUSG00000024399
Idi1	35.8439	1.02322	2.03245	5.93874e-07	0.000216171	0.0287673	ENSMUSG00000058258
Nasp	33.0488	0.845773	1.79723	5.90474e-07	0.000216171	0.0286026	ENSMUSG00000028693
H2-Eb2	35.7561	-0.943205	-1.92279	6.36946e-07	0.000228546	0.0308537	ENSMUSG00000067341
Pld4	138.976	-0.836445	-1.78565	6.6787e-07	0.000237879	0.0323516	ENSMUSG00000052160
Nolc1	35.0707	0.868808	1.82615	6.82713e-07	0.000241392	0.0330706	ENSMUSG00000015176
Tcn2	1.50119	-2.84162	-7.16826	7.25205e-07	0.000254557	0.0351289	ENSMUSG00000020432
Rpa2	43.4111	0.858576	1.81325	8.59976e-07	0.000299692	0.0416572	ENSMUSG00000028884
Rrm2	344.653	0.95762	1.9421	9.48494e-07	0.00032787	0.045945	ENSMUSG00000020649
Bmf	9.54544	-1.40129	-2.64137	9.77973e-07	0.000328484	0.047373	ENSMUSG00000040093
Ncaph	53.8377	0.858738	1.81345	9.77351e-07	0.000328484	0.0473429	ENSMUSG00000034906
Pold1	84.765	0.800049	1.74116	9.63485e-07	0.000328484	0.0466712	ENSMUSG00000038644
Pxk	63.2915	-1.01397	-2.01947	9.83283e-07	0.000328484	0.0476302	ENSMUSG00000033885
Shmt1	16.892	1.26414	2.40185	1.06134e-06	0.000349736	0.0514112	ENSMUSG00000020534
Ncapd2	67.2479	0.819995	1.7654	1.12586e-06	0.00036849	0.0545365	ENSMUSG00000038252
Nek2	54.0042	1.00724	2.01006	1.23664e-06	0.000402032	0.0599028	ENSMUSG00000026622
Acp5	104.593	-0.810296	-1.75357	1.27362e-06	0.000411293	0.0616939	ENSMUSG00000001348
Pcna	153.026	0.756744	1.68967	1.31371e-06	0.000421431	0.063636	ENSMUSG00000027342
March1	30.7086	-0.820957	-1.76658	1.34368e-06	0.000428208	0.0650876	ENSMUSG00000036469
Itpr1	4.03329	-0.935087	-1.91201	1.40877e-06	0.000443539	0.0682406	ENSMUSG00000030102
Phgdh	121.317	0.737625	1.66743	1.4101e-06	0.000443539	0.068305	ENSMUSG00000053398
Fgd2	8.38355	-1.08117	-2.11575	1.48156e-06	0.000460391	0.071767	ENSMUSG00000024013
Ranbp1	224.035	0.799008	1.7399	1.49215e-06	0.000460391	0.0722798	ENSMUSG00000005732
Shcbp1	20.1624	1.08061	2.11492	1.49218e-06	0.000460391	0.0722813	ENSMUSG00000022322
Myl12b	73.0382	-0.8032	-1.74497	1.54433e-06	0.000471483	0.0748075	ENSMUSG00000034868
St8sia4	5.87778	-0.884212	-1.84576	1.5476e-06	0.000471483	0.0749657	ENSMUSG00000040710
Pyhin1	66.771	-0.797963	-1.73864	1.57893e-06	0.00047802	0.0764831	ENSMUSG00000043263
Tnfaip8l2	43.4226	-0.972804	-1.96265	1.66101e-06	0.000499749	0.0804595	ENSMUSG00000013707
Gnaz	4.58789	2.84714	7.19571	1.87725e-06	0.000557877	0.0909339	ENSMUSG00000040009
Shisa5	171.725	-0.951423	-1.93378	1.86795e-06	0.000557877	0.0904833	ENSMUSG00000025647
Zbed5	1.62595	5.07848	33.789	1.89878e-06	0.000560835	0.0919769	ENSMUSG00000034173
Hbp1	13.9705	-0.837142	-1.78651	1.97044e-06	0.000575902	0.0954481	ENSMUSG00000002996
Hsp90aa1	178.243	0.833103	1.78151	1.97357e-06	0.000575902	0.0955997	ENSMUSG00000021270
Tgfbr2	39.4905	-0.805768	-1.74808	2.04051e-06	0.000591871	0.0988425	ENSMUSG00000032440
Gpr155	2.74066	-2.01205	-4.03354	2.08809e-06	0.000598504	0.101147	ENSMUSG00000041762
Ect2	20.1635	0.994123	1.99187	2.11834e-06	0.000603602	0.102612	ENSMUSG00000027699
Btg2	79.5759	-0.91877	-1.8905	2.33207e-06	0.000658563	0.112965	ENSMUSG00000020423
Fcgr2b	17.6939	-0.845858	-1.79733	2.33842e-06	0.000658563	0.113273	ENSMUSG00000026656
Hvcn1	579.074	-0.919023	-1.89083	2.37007e-06	0.000663621	0.114806	ENSMUSG00000064267
Spc25	45.4226	0.812917	1.75676	2.42467e-06	0.000675005	0.117451	ENSMUSG00000005233
Tipin	148.163	0.81523	1.75958	2.48842e-06	0.000688796	0.120539	ENSMUSG00000032397
Rnf213	2.58187	-0.927336	-1.90176	2.65293e-06	0.000730158	0.128508	ENSMUSG00000070327
Psap	98.9651	-0.802918	-1.74463	2.7239e-06	0.000745456	0.131946	ENSMUSG00000004207
Nlrc3	1.41575	-2.13885	-4.4041	2.75002e-06	0.000748377	0.133211	ENSMUSG00000049871
S1pr4	25.4983	-1.01686	-2.02352	2.80059e-06	0.000757881	0.135661	ENSMUSG00000044199
Ppat	18.6473	1.04772	2.06726	2.90948e-06	0.000777149	0.140935	ENSMUSG00000029246
Ppil1	113.206	0.754672	1.68725	2.91779e-06	0.000777149	0.141338	ENSMUSG00000024007
Runx3	5.44673	-1.16703	-2.24549	2.91993e-06	0.000777149	0.141441	ENSMUSG00000070691
Chd2	5.43558	-1.04073	-2.05727	3.25875e-06	0.000848678	0.157854	ENSMUSG00000078671
Plk1	131.515	0.998546	1.99799	3.2405e-06	0.000848678	0.15697	ENSMUSG00000030867
Fcer2a	259.016	-1.73424	-3.32704	3.35504e-06	0.000869081	0.162518	ENSMUSG00000005540
Cd74	7581.11	-0.894651	-1.85916	3.53504e-06	0.000910837	0.171237	ENSMUSG00000024610
Fen1	190.122	0.723867	1.6516	3.69841e-06	0.00094789	0.179151	ENSMUSG00000024742
Etl4	1.33701	2.12695	4.36794	3.75146e-06	0.000951925	0.181721	ENSMUSG00000036617
Ndc80	55.1685	0.833464	1.78196	3.75346e-06	0.000951925	0.181818	ENSMUSG00000024056
Gsn	319.214	-1.24421	-2.36888	3.84846e-06	0.00095905	0.186419	ENSMUSG00000026879
Rad51ap1	12.2424	1.05397	2.07623	3.8369e-06	0.00095905	0.18586	ENSMUSG00000030346
Tuba1c	316.905	0.812677	1.75647	3.86075e-06	0.00095905	0.187015	ENSMUSG00000043091
Ctsc	37.0545	-0.774401	-1.71048	4.239e-06	0.00104764	0.205337	ENSMUSG00000030560
Cep68	12.5439	-0.912083	-1.88176	4.45071e-06	0.00109438	0.215593	ENSMUSG00000044066
Soat1	8.09377	-0.903886	-1.8711	4.47468e-06	0.00109472	0.216754	ENSMUSG00000026600
Prc1	33.3903	0.824465	1.77088	4.53777e-06	0.00110457	0.21981	ENSMUSG00000038943
Gtse1	28.0438	0.987512	1.98276	4.80566e-06	0.00115814	0.232786	ENSMUSG00000022385
Gramd1a	8.00205	-1.18442	-2.27271	5.19668e-06	0.00124004	0.251727	ENSMUSG00000001248
Nelfe	57.0485	0.790319	1.72946	5.18217e-06	0.00124004	0.251024	ENSMUSG00000024369
Samsn1	12.3613	-1.17144	-2.25236	5.35141e-06	0.0012707	0.259222	ENSMUSG00000022876
Mvp	16.0949	-1.01531	-2.02134	5.5497e-06	0.00131135	0.268827	ENSMUSG00000030681
Mcm5	237.903	0.860246	1.81535	6.6655e-06	0.00155229	0.322877	ENSMUSG00000005410
Fdps	78.9465	0.81216	1.75584	6.70767e-06	0.00155464	0.32492	ENSMUSG00000059743
Gcnt1	10.0815	-0.965685	-1.95299	6.85427e-06	0.00157876	0.332021	ENSMUSG00000038843
Itm2b	118.914	-0.748773	-1.68036	6.87695e-06	0.00157876	0.333119	ENSMUSG00000022108
L3mbtl3	4.03945	-1.49046	-2.80979	7.00714e-06	0.00159355	0.339426	ENSMUSG00000039089
Tagap	15.2262	-1.0271	-2.03792	6.98855e-06	0.00159355	0.338526	ENSMUSG00000033450
Fam101a	5.85706	3.30084	9.85489	7.15361e-06	0.00161172	0.346521	ENSMUSG00000037962
Nudcd2	43.862	0.850015	1.80252	7.14733e-06	0.00161172	0.346217	ENSMUSG00000020328
Dut	87.8679	0.778699	1.71558	7.43696e-06	0.00166781	0.360246	ENSMUSG00000027203
Fam65b	10.8884	-0.757561	-1.69063	7.63576e-06	0.00170199	0.369876	ENSMUSG00000036006
Hat1	72.2379	0.743328	1.67403	7.75555e-06	0.00171543	0.375679	ENSMUSG00000027018
Melk	24.9727	0.944584	1.92463	7.80333e-06	0.00171815	0.377993	ENSMUSG00000035683
Klf6	31.4013	-0.78621	-1.72454	8.06583e-06	0.00176791	0.390709	ENSMUSG00000000078
Znfx1	5.24231	-0.926634	-1.90084	8.16741e-06	0.00178211	0.395629	ENSMUSG00000039501
Cdkn2aipnl	119.738	0.757395	1.69044	8.81964e-06	0.00190725	0.427223	ENSMUSG00000020392
Ckap2l	81.7499	0.881875	1.84277	8.89527e-06	0.00191505	0.430887	ENSMUSG00000048327
Cct6a	104.061	0.703068	1.62796	9.68297e-06	0.00204822	0.469043	ENSMUSG00000029447
Nup37	45.9839	0.937808	1.91562	9.66342e-06	0.00204822	0.468096	ENSMUSG00000035351
Plac8	9.84428	-1.24556	-2.3711	9.80023e-06	0.00206401	0.474723	ENSMUSG00000029322
Phf1	4.30418	-1.45028	-2.73261	1.03895e-05	0.00215995	0.503269	ENSMUSG00000024193
Apitd1	36.1888	0.916402	1.8874	1.07147e-05	0.00221067	0.519022	ENSMUSG00000073705
Il10ra	10.2153	-1.57976	-2.98921	1.07248e-05	0.00221067	0.519507	ENSMUSG00000032089
Pglyrp2	2.139	-2.96791	-7.824	1.12717e-05	0.00229807	0.546	ENSMUSG00000079563
Mbnl2	15.437	-0.805425	-1.74766	1.18349e-05	0.00238869	0.573285	ENSMUSG00000022139
Nusap1	98.4991	0.892129	1.85591	1.22584e-05	0.00246389	0.593798	ENSMUSG00000027306
Gpr34	2.42506	-3.50883	-11.3831	1.27654e-05	0.00255519	0.618356	ENSMUSG00000040229
Rfx5	11.5206	-0.8921	-1.85588	1.28189e-05	0.00255535	0.620949	ENSMUSG00000005774
Man2b1	26.9801	-0.723221	-1.65086	1.28997e-05	0.0025609	0.62486	ENSMUSG00000005142
Rrm1	141.064	0.809354	1.75243	1.30403e-05	0.00257825	0.63167	ENSMUSG00000030978
Mapk1ip1l	15.8269	0.814358	1.75852	1.37276e-05	0.00269217	0.664967	ENSMUSG00000021840
Racgap1	39.2282	0.856951	1.81121	1.40182e-05	0.00273807	0.679042	ENSMUSG00000023015
Tuba1b	1401.24	0.824351	1.77074	1.41275e-05	0.0027417	0.684337	ENSMUSG00000023004
Birc5	31.7701	0.980402	1.97301	1.46333e-05	0.00281783	0.708838	ENSMUSG00000017716
Cenpn	51.9599	0.891598	1.85523	1.46817e-05	0.00281783	0.71118	ENSMUSG00000031756
Rnf167	33.4724	-0.77857	-1.71543	1.47174e-05	0.00281783	0.712911	ENSMUSG00000040746
Tlr2	1.26519	-2.79228	-6.92723	1.53073e-05	0.00290779	0.741487	ENSMUSG00000027995
2810417H13Rik	191.199	0.837158	1.78653	1.55209e-05	0.00293684	0.751832	ENSMUSG00000040204
Mcm7	145.836	0.786488	1.72487	1.61408e-05	0.00303047	0.781861	ENSMUSG00000029730
Slc16a1	9.17296	1.19812	2.2944	1.70073e-05	0.00318082	0.823833	ENSMUSG00000032902
Abcf2	71.4306	0.7766	1.71309	1.74044e-05	0.00323014	0.843068	ENSMUSG00000028953
Shmt2	128.782	0.691487	1.61495	1.73618e-05	0.00323014	0.841003	ENSMUSG00000025403
Pgam1	197.621	0.676478	1.59823	1.76211e-05	0.00325788	0.853564	ENSMUSG00000011752
Igkc	3064.69	2.01458	4.04063	1.77664e-05	0.00325987	0.860606	ENSMUSG00000076609
Rhbdf2	9.1385	-1.27441	-2.41899	1.77079e-05	0.00325987	0.857769	ENSMUSG00000020806
Hspa9	74.2355	0.717562	1.6444	1.86294e-05	0.00338002	0.90241	ENSMUSG00000024359
Rbbp7	202.484	0.734412	1.66372	1.85468e-05	0.00338002	0.898408	ENSMUSG00000031353
Sqle	39.73	0.709576	1.63532	1.86306e-05	0.00338002	0.902465	ENSMUSG00000022351
Ccnf	69.3506	0.779535	1.71658	1.88023e-05	0.00339845	0.910785	ENSMUSG00000072082
Fcrl1	82.965	-0.652285	-1.57166	1.96111e-05	0.00353146	0.949962	ENSMUSG00000059994
Il10rb	6.35447	-0.938877	-1.91704	1.98698e-05	0.00356032	0.962494	ENSMUSG00000022969
Trim12a	12.7943	-0.800363	-1.74154	1.99184e-05	0.00356032	0.964847	ENSMUSG00000066258
Crisp3	24.2675	-1.85563	-3.61911	2.04529e-05	0.00362908	0.990739	ENSMUSG00000025433
Poc1a	19.041	1.02394	2.03346	2.05395e-05	0.00363114	0.994932	ENSMUSG00000023345
Abcg1	4.24626	-1.57311	-2.97546	2.11037e-05	0.00369784	1	ENSMUSG00000024030
Asf1b	170.708	0.77227	1.70796	2.11458e-05	0.00369784	1	ENSMUSG00000005470
Apoe	515.173	-0.809537	-1.75265	2.1432e-05	0.00370508	1	ENSMUSG00000002985
Cdk1	38.7607	0.844619	1.79579	2.14932e-05	0.00370508	1	ENSMUSG00000019942
Plekhm3	6.08163	-0.756283	-1.68913	2.14574e-05	0.00370508	1	ENSMUSG00000051344
Pold2	54.5566	0.773182	1.70903	2.14451e-05	0.00370508	1	ENSMUSG00000020471
Cdca8	65.2914	0.778551	1.71541	2.19463e-05	0.00376978	1	ENSMUSG00000028873
Cyp4f18	185.89	-0.810055	-1.75328	2.25919e-05	0.00386696	1	ENSMUSG00000003484
Anxa6	62.161	-0.729085	-1.65759	2.27512e-05	0.00388053	1	ENSMUSG00000018340
Ccnb1	93.3092	0.959603	1.94477	2.29239e-05	0.00389626	1	ENSMUSG00000041431
Zbtb32	1.94126	3.61594	12.2604	2.31417e-05	0.00391953	1	ENSMUSG00000006310
Nfam1	8.65412	-1.63597	-3.10797	2.3479e-05	0.00396279	1	ENSMUSG00000058099
Mad2l1	24.352	0.700968	1.6256	2.42354e-05	0.00406625	1	ENSMUSG00000029910
S1pr1	15.9362	-0.928116	-1.90279	2.42598e-05	0.00406625	1	ENSMUSG00000045092
Bmp2k	12.3457	-0.752287	-1.68446	2.43484e-05	0.00406702	1	ENSMUSG00000034663
Pycr2	58.807	0.802677	1.74434	2.46427e-05	0.00410204	1	ENSMUSG00000026520
Sla	5.74094	-0.820128	-1.76556	2.50218e-05	0.00415087	1	ENSMUSG00000022372
Cd2	65.5241	-0.736486	-1.66611	2.51261e-05	0.00415395	1	ENSMUSG00000027863
Hells	37.5759	0.801191	1.74254	2.52716e-05	0.0041638	1	ENSMUSG00000025001
RP24-235B15.4	5.09671	-2.15261	-4.4463	2.55487e-05	0.00419518	1	ENSMUSG00000110279
Ccnb2	152.193	0.871337	1.82936	2.56825e-05	0.00419971	1	ENSMUSG00000032218
Pxdc1	15.3137	-1.5823	-2.99446	2.57497e-05	0.00419971	1	ENSMUSG00000021411
Unc119b	31.9995	-0.766457	-1.70109	2.63416e-05	0.00426752	1	ENSMUSG00000046562
Agpat3	11.5928	-0.812799	-1.75662	2.64591e-05	0.00427226	1	ENSMUSG00000001211
Chtf18	13.4896	0.899165	1.86499	2.66498e-05	0.00427455	1	ENSMUSG00000019214
Kif22	61.394	0.845701	1.79714	2.66192e-05	0.00427455	1	ENSMUSG00000030677
H2-Ob	241.659	-0.741214	-1.67158	2.6924e-05	0.00430428	1	ENSMUSG00000041538
Osbpl3	5.2532	2.29309	4.90106	2.77356e-05	0.00441944	1	ENSMUSG00000029822
Slc25a10	21.9802	0.849917	1.8024	2.78522e-05	0.00442348	1	ENSMUSG00000025792
Mylip	12.5026	-0.874158	-1.83294	2.86603e-05	0.00450749	1	ENSMUSG00000038175
Ruvbl2	64.4061	0.712907	1.6391	2.8886e-05	0.00451779	1	ENSMUSG00000003868
Tox	10.6685	1.5586	2.94568	2.89123e-05	0.00451779	1	ENSMUSG00000041272
Spc24	88.9633	0.869628	1.82719	2.9053e-05	0.00452516	1	ENSMUSG00000074476
Slc12a6	14.6139	-0.7366	-1.66624	2.92084e-05	0.0045348	1	ENSMUSG00000027130
Prdm2	8.70709	-0.841625	-1.79207	2.93612e-05	0.00454396	1	ENSMUSG00000057637
Orc6	44.0675	0.792141	1.73164	2.97136e-05	0.00458384	1	ENSMUSG00000031697
Cdca3	55.3791	0.806063	1.74843	3.00624e-05	0.00462293	1	ENSMUSG00000023505
Kpnb1	35.3003	0.717425	1.64425	3.01629e-05	0.00462371	1	ENSMUSG00000001440
Igtp	12.0184	-1.28871	-2.44309	3.06195e-05	0.00466162	1	ENSMUSG00000078853
Pirb	2.49505	-2.18159	-4.53655	3.0699e-05	0.00466162	1	ENSMUSG00000058818
Tpi1	92.4038	0.743755	1.67453	3.05472e-05	0.00466162	1	ENSMUSG00000023456
Bcat1	4.79642	1.19031	2.28202	3.14136e-05	0.00475524	1	ENSMUSG00000030268
Sema4d	129.471	-0.738674	-1.66864	3.17472e-05	0.00477589	1	ENSMUSG00000021451
Tfdp1	50.15	0.757918	1.69105	3.36971e-05	0.00505352	1	ENSMUSG00000038482
Uhrf1	108.685	0.751391	1.68342	3.38692e-05	0.00506365	1	ENSMUSG00000001228
Usp38	21.8203	-0.705692	-1.63093	3.42224e-05	0.00510071	1	ENSMUSG00000038250
Nudt5	20.8962	0.771676	1.70725	3.47587e-05	0.00516476	1	ENSMUSG00000025817
Cd72	36.8193	-0.741898	-1.67237	3.52748e-05	0.00520949	1	ENSMUSG00000028459
Nuf2	28.246	0.928877	1.90379	3.52099e-05	0.00520949	1	ENSMUSG00000026683
Cd274	2.18581	-2.33005	-5.02822	3.54188e-05	0.00521485	1	ENSMUSG00000016496
Parp14	4.70294	-0.989781	-1.98588	3.59614e-05	0.00527869	1	ENSMUSG00000034422
Pkm	564.287	0.767344	1.70213	3.73105e-05	0.00546019	1	ENSMUSG00000032294
Gm2a	43.3089	-0.658332	-1.57826	3.79153e-05	0.00551076	1	ENSMUSG00000000594
Hspd1	171.579	0.687105	1.61005	3.78987e-05	0.00551076	1	ENSMUSG00000025980
Sae1	191.835	0.66499	1.58556	3.79974e-05	0.00551076	1	ENSMUSG00000052833
Irf5	87.3066	-0.658158	-1.57807	3.86498e-05	0.00558865	1	ENSMUSG00000029771
Unc13d	8.95952	-0.921268	-1.89378	3.88009e-05	0.00559379	1	ENSMUSG00000057948
Ncaph2	108.726	0.64537	1.56414	3.91059e-05	0.00562104	1	ENSMUSG00000008690
Gns	11.6826	-0.875938	-1.8352	3.92629e-05	0.00562691	1	ENSMUSG00000034707
Btg1	40.1829	-0.805041	-1.7472	3.93856e-05	0.00562785	1	ENSMUSG00000036478
Suclg2	29.4964	1.10214	2.14673	3.95193e-05	0.00563034	1	ENSMUSG00000061838
Man2b2	12.1622	-0.873189	-1.83171	3.96683e-05	0.00563499	1	ENSMUSG00000029119
Uchl3	239.307	0.644822	1.56355	4.08122e-05	0.00578053	1	ENSMUSG00000022111
Cenpa	54.6806	0.735141	1.66456	4.10524e-05	0.0057976	1	ENSMUSG00000029177
Foxp1	25.8323	-0.698848	-1.62321	4.14221e-05	0.00583281	1	ENSMUSG00000030067
Cd53	1060.12	-0.780171	-1.71733	4.16996e-05	0.00584496	1	ENSMUSG00000040747
Tlr4	4.08078	-1.54771	-2.92354	4.17497e-05	0.00584496	1	ENSMUSG00000039005
AI506816	65.7961	0.728007	1.65635	4.18858e-05	0.00584711	1	ENSMUSG00000105987
Pkib	2.98415	-0.946231	-1.92683	4.3184e-05	0.00598307	1	ENSMUSG00000019876
Ddx1	98.5902	0.70047	1.62503	4.37565e-05	0.00602149	1	ENSMUSG00000037149
Umps	54.4183	0.690838	1.61422	4.37416e-05	0.00602149	1	ENSMUSG00000022814
AB124611	32.0202	-1.01266	-2.01763	4.53493e-05	0.006223	1	ENSMUSG00000057191
Hmces	308.359	0.729101	1.65761	4.57418e-05	0.0062415	1	ENSMUSG00000030060
Rad18	14.6011	0.806605	1.74909	4.57091e-05	0.0062415	1	ENSMUSG00000030254
Ruvbl1	72.6945	0.71819	1.64512	4.59026e-05	0.00624585	1	ENSMUSG00000030079
Atp6ap1	92.8452	-0.661931	-1.5822	4.69704e-05	0.00635544	1	ENSMUSG00000019087
Rdm1	35.617	0.805303	1.74751	4.69282e-05	0.00635544	1	ENSMUSG00000010362
Zfp36l1	63.1352	-0.667315	-1.58811	4.7249e-05	0.00637533	1	ENSMUSG00000021127
Gadd45g	7.72047	-1.70576	-3.26201	4.82719e-05	0.00647344	1	ENSMUSG00000021453
Parm1	34.1676	-1.21651	-2.32384	4.83771e-05	0.00647344	1	ENSMUSG00000034981
Odf2	14.8007	0.706298	1.63161	4.9067e-05	0.0065118	1	ENSMUSG00000026790
Ppp3ca	14.3822	-0.714866	-1.64133	4.8887e-05	0.0065118	1	ENSMUSG00000028161
Psat1	49.6928	0.745184	1.67619	4.90437e-05	0.0065118	1	ENSMUSG00000024640
Fkbp4	59.7877	0.759888	1.69336	5.09781e-05	0.00672856	1	ENSMUSG00000030357
Gart	46.8343	0.725927	1.65396	5.11521e-05	0.00673318	1	ENSMUSG00000022962
Insig1	7.66173	1.18078	2.26699	5.30402e-05	0.00694397	1	ENSMUSG00000045294
Gbp9	7.08873	-0.847061	-1.79883	5.33811e-05	0.00696976	1	ENSMUSG00000029298
Gbp2	5.94982	-1.69434	-3.23628	5.5227e-05	0.00719139	1	ENSMUSG00000028270
Grina	28.1436	-0.880255	-1.8407	5.67879e-05	0.00735509	1	ENSMUSG00000022564
Fam136a	68.9107	0.730065	1.65871	5.78023e-05	0.00746651	1	ENSMUSG00000057497
Pa2g4	103.738	0.653743	1.57325	5.82607e-05	0.00750572	1	ENSMUSG00000025364
Ctsa	56.8732	-0.644661	-1.56337	5.93473e-05	0.00762542	1	ENSMUSG00000017760
Nipbl	21.7191	-0.638896	-1.55714	6.14531e-05	0.00781731	1	ENSMUSG00000022141
Npc1	2.39614	-1.2371	-2.35724	6.14006e-05	0.00781731	1	ENSMUSG00000024413
Sgsh	8.42607	-1.02594	-2.03628	6.14863e-05	0.00781731	1	ENSMUSG00000005043
Xrcc1	38.7517	0.678783	1.60079	6.13275e-05	0.00781731	1	ENSMUSG00000051768
Dusp6	36.949	-0.698492	-1.62281	6.29849e-05	0.00798688	1	ENSMUSG00000019960
Mcm2	142.851	0.695974	1.61998	6.32351e-05	0.00799768	1	ENSMUSG00000002870
Hhex	3.23041	-1.75354	-3.37185	6.3828e-05	0.00805163	1	ENSMUSG00000024986
Crebrf	6.02018	-0.9766	-1.96782	6.51469e-05	0.00819667	1	ENSMUSG00000048249
Phtf2	10.7913	-0.739409	-1.66949	6.54951e-05	0.00821912	1	ENSMUSG00000039987
Trim37	11.8492	0.781431	1.71884	6.75799e-05	0.00845884	1	ENSMUSG00000018548
Phykpl	3.61934	-1.07195	-2.10228	6.81027e-05	0.00850231	1	ENSMUSG00000020359
Pfn2	9.25836	1.28708	2.44034	6.86493e-05	0.00854852	1	ENSMUSG00000027805
Paics	94.4271	0.672712	1.59407	7.11104e-05	0.00880969	1	ENSMUSG00000029247
Yars	20.8464	0.774108	1.71013	7.1105e-05	0.00880969	1	ENSMUSG00000028811
Kdm7a	2.72827	-1.06792	-2.09641	7.2368e-05	0.00891987	1	ENSMUSG00000042599
Rasal1	3.29377	1.68804	3.22218	7.27032e-05	0.00893844	1	ENSMUSG00000029602
Ephx1	10.7637	-0.833802	-1.78238	7.64157e-05	0.00934742	1	ENSMUSG00000038776
Hmgb1	376.921	0.720045	1.64723	8.02158e-05	0.00976295	1	ENSMUSG00000066551
Asns	34.4966	0.986014	1.9807	8.04601e-05	0.00976814	1	ENSMUSG00000029752
Chaf1b	19.7896	0.769722	1.70494	8.27346e-05	0.00990532	1	ENSMUSG00000022945
Gimap7	84.3303	-0.71827	-1.64521	8.23024e-05	0.00990532	1	ENSMUSG00000043931
Klf2	2.27886	-2.22611	-4.67871	8.21958e-05	0.00990532	1	ENSMUSG00000055148
Ncapg2	27.2527	0.718689	1.64569	8.25926e-05	0.00990532	1	ENSMUSG00000042029
S1pr3	24.8368	-1.16879	-2.24824	8.2817e-05	0.00990532	1	ENSMUSG00000067586
Eif5a	498.654	0.718152	1.64507	8.3695e-05	0.00993038	1	ENSMUSG00000078812
Grhpr	33.2729	0.79031	1.72945	8.36421e-05	0.00993038	1	ENSMUSG00000035637
Vezf1	16.3208	-0.735717	-1.66523	8.3332e-05	0.00993038	1	ENSMUSG00000018377
Vps9d1	1.55571	-2.31436	-4.97382	8.40515e-05	0.00993038	1	ENSMUSG00000001062
Cd22	152.965	-0.701065	-1.6257	8.49398e-05	0.0100109	1	ENSMUSG00000030577
Ccr1	2.52123	-2.37664	-5.19324	8.6449e-05	0.010164	1	ENSMUSG00000025804
Abi2	3.66712	1.56308	2.95484	8.82114e-05	0.0103462	1	ENSMUSG00000026782
Arhgap30	44.4094	-0.630039	-1.54761	9.03359e-05	0.0105443	1	ENSMUSG00000048865
Ash1l	15.7798	-0.684005	-1.60659	9.10622e-05	0.0106035	1	ENSMUSG00000028053
Mki67	77.7216	0.7409	1.67122	9.23412e-05	0.0107266	1	ENSMUSG00000031004
Ptges3	72.0451	0.769123	1.70423	9.34364e-05	0.0108101	1	ENSMUSG00000071072
Rgs1	4.52922	-1.80911	-3.50427	9.35059e-05	0.0108101	1	ENSMUSG00000026358
Psmc3	94.2431	0.608557	1.52473	9.39125e-05	0.0108312	1	ENSMUSG00000002102
Cd52	215.451	-0.672152	-1.59345	9.42198e-05	0.0108409	1	ENSMUSG00000000682
Pik3ip1	1.73069	-1.58224	-2.99434	9.50667e-05	0.0109124	1	ENSMUSG00000034614
Cpm	37.7241	-0.627234	-1.5446	0.000101976	0.0116391	1	ENSMUSG00000020183
Uck2	5.45573	1.25007	2.37852	0.000102118	0.0116391	1	ENSMUSG00000026558
Gm4279	1.69084	-3.14307	-8.834	0.000102428	0.011647	1	ENSMUSG00000085732
Bcl11a	14.147	-0.677989	-1.59991	0.000103981	0.0117959	1	ENSMUSG00000000861
Fam102a	8.12736	-0.861155	-1.81649	0.000107062	0.0120327	1	ENSMUSG00000039157
Pbk	67.9726	0.816047	1.76058	0.000106956	0.0120327	1	ENSMUSG00000022033
Fam169b	3.08529	-1.43288	-2.69985	0.000108698	0.0121717	1	ENSMUSG00000074071
Tspan32	30.2342	-0.746295	-1.67748	0.000111861	0.0124278	1	ENSMUSG00000000244
Cdca2	41.9095	0.760864	1.6945	0.000113759	0.0126098	1	ENSMUSG00000048922
Slc29a3	3.55648	-1.07318	-2.10407	0.000117703	0.0129875	1	ENSMUSG00000020100
AW549877	6.39326	-0.979241	-1.97143	0.000118941	0.0130659	1	ENSMUSG00000041935
Cr2	42.3524	-0.75125	-1.68325	0.000119492	0.0130659	1	ENSMUSG00000026616
Lrrc40	21.8113	0.736416	1.66603	0.000119294	0.0130659	1	ENSMUSG00000063052
Mndal	5.14376	-1.30498	-2.4708	0.000119305	0.0130659	1	ENSMUSG00000090272
Cct7	152.112	0.613285	1.52974	0.000122807	0.013368	1	ENSMUSG00000030007
Plk4	21.6435	0.678344	1.6003	0.000123711	0.0134188	1	ENSMUSG00000025758
Tk2	14.1701	-0.743788	-1.67457	0.000123828	0.0134188	1	ENSMUSG00000035824
Csrnp1	71.6487	-0.650703	-1.56993	0.000124148	0.0134235	1	ENSMUSG00000032515
Fcgrt	2.81739	-2.63766	-6.22321	0.00012518	0.0135049	1	ENSMUSG00000003420
Tmem59	84.3112	-0.635717	-1.55371	0.000130435	0.0140406	1	ENSMUSG00000028618
Emp2	6.98894	2.1161	4.33519	0.000131617	0.0141051	1	ENSMUSG00000022505
Armt1	7.42781	0.747733	1.67915	0.000132732	0.0141933	1	ENSMUSG00000061759
Fam135a	2.40237	2.00228	4.00632	0.000135199	0.0143305	1	ENSMUSG00000026153
Scd1	68.8957	-0.682686	-1.60512	0.000134449	0.0143305	1	ENSMUSG00000037071
Snrnp40	57.0847	0.617633	1.53436	0.000134623	0.0143305	1	ENSMUSG00000074088
Pag1	7.28252	-0.699493	-1.62393	0.000136112	0.0143644	1	ENSMUSG00000027508
Rtn1	1.20645	-4.18524	-18.1921	0.000136112	0.0143644	1	ENSMUSG00000021087
Pebp1	130.716	0.596643	1.51219	0.000144501	0.0151507	1	ENSMUSG00000032959
Skil	6.58053	-0.680458	-1.60265	0.000145899	0.0152642	1	ENSMUSG00000027660
Tox2	9.64166	2.13715	4.39891	0.000150929	0.0157565	1	ENSMUSG00000074607
Hsd11b1	2.89831	-1.83977	-3.57953	0.000153185	0.0159576	1	ENSMUSG00000016194
Ctps	25.5705	0.77784	1.71456	0.000159396	0.0164982	1	ENSMUSG00000028633
Bub3	50.4647	0.588064	1.50323	0.00016008	0.0165337	1	ENSMUSG00000066979
Kifc1	28.0754	0.898838	1.86456	0.000161021	0.0165602	1	ENSMUSG00000079553
Slmo2	62.1695	0.676087	1.5978	0.000162976	0.0167257	1	ENSMUSG00000016257
Rapgef4	2.6901	-1.39493	-2.62976	0.000165026	0.0169004	1	ENSMUSG00000049044
Atcay	2.27345	3.14472	8.84416	0.000166153	0.0169662	1	ENSMUSG00000034958
Haus1	52.17	0.867352	1.82431	0.00016637	0.0169662	1	ENSMUSG00000041840
Lig1	71.8438	0.687378	1.61035	0.000169791	0.0172692	1	ENSMUSG00000056394
Rnf122	3.00328	-1.23848	-2.35949	0.000170054	0.0172692	1	ENSMUSG00000039328
Thoc3	35.094	0.709377	1.6351	0.000171997	0.01743	1	ENSMUSG00000025872
Cyp51	54.3954	0.672866	1.59424	0.000172926	0.0174541	1	ENSMUSG00000001467
Zbtb4	5.2714	-0.872501	-1.83083	0.000172956	0.0174541	1	ENSMUSG00000018750
Iqsec1	1.68455	-1.12316	-2.17823	0.000173605	0.0174832	1	ENSMUSG00000034312
Kmt2c	5.60933	-0.649347	-1.56846	0.000174603	0.0175109	1	ENSMUSG00000038056
Galk1	77.402	0.661038	1.58122	0.00017612	0.0176266	1	ENSMUSG00000020766
Pdcd1lg2	7.70361	-2.02635	-4.07374	0.000178836	0.0178615	1	ENSMUSG00000016498
Mier1	11.9514	-0.700728	-1.62532	0.000180983	0.0180387	1	ENSMUSG00000028522
Ehd4	48.4615	-0.642264	-1.56078	0.000182292	0.0181318	1	ENSMUSG00000027293
Bub1b	63.0882	0.69779	1.62202	0.000183123	0.0181772	1	ENSMUSG00000040084
Ipo11	8.01796	0.842527	1.79319	0.000190389	0.0188213	1	ENSMUSG00000042590
Heg1	4.96088	-0.684954	-1.60765	0.000194526	0.0191911	1	ENSMUSG00000075254
Lamp2	14.4813	-0.65022	-1.56941	0.000195704	0.019268	1	ENSMUSG00000016534
Ifi30	84.6012	-0.755111	-1.68776	0.000196349	0.0192924	1	ENSMUSG00000031838
Dennd4b	10.6944	-0.688912	-1.61207	0.000197401	0.0193523	1	ENSMUSG00000042404
Ssrp1	66.5948	0.607666	1.52379	0.000197758	0.0193523	1	ENSMUSG00000027067
Slc23a2	3.74552	-1.19334	-2.28682	0.000198546	0.0193903	1	ENSMUSG00000027340
Mcm4	154.049	0.630163	1.54774	0.000205274	0.0199668	1	ENSMUSG00000022673
Polr2g	235.044	0.629577	1.54711	0.000206151	0.020012	1	ENSMUSG00000071662
Hdgf	34.0923	0.676477	1.59823	0.000207841	0.0200954	1	ENSMUSG00000004897
Sh2d3c	13.695	-0.686031	-1.60885	0.000207452	0.0200954	1	ENSMUSG00000059013
Vim	74.9012	-0.723416	-1.65109	0.000212287	0.0204844	1	ENSMUSG00000026728
Unc93b1	274.581	-0.682449	-1.60486	0.000214266	0.0206343	1	ENSMUSG00000036908
Itpr2	11.1575	-0.647913	-1.5669	0.000222373	0.0213725	1	ENSMUSG00000030287
Dgka	12.4235	-0.756246	-1.68909	0.000227062	0.021694	1	ENSMUSG00000025357
Fam134c	19.238	-0.721515	-1.64891	0.000226626	0.021694	1	ENSMUSG00000017802
Gcsam	169.775	0.60247	1.51831	0.000229862	0.0218083	1	ENSMUSG00000022659
Hivep3	2.40932	-1.26509	-2.40343	0.000229194	0.0218083	1	ENSMUSG00000028634
Nme1	43.9741	0.634415	1.55231	0.000230058	0.0218083	1	ENSMUSG00000037601
Senp7	6.711	-0.729056	-1.65755	0.000233179	0.0220179	1	ENSMUSG00000052917
Lrrc59	24.6449	0.846081	1.79761	0.000234087	0.0220606	1	ENSMUSG00000020869
Arid5b	4.78888	-1.22328	-2.33476	0.000235861	0.0221798	1	ENSMUSG00000019947
Dennd5b	8.63588	-0.746465	-1.67768	0.00023671	0.0221798	1	ENSMUSG00000030313
Gpr18	145.337	-0.613534	-1.53	0.000236725	0.0221798	1	ENSMUSG00000050350
Irak4	9.31752	-0.824458	-1.77087	0.000243126	0.0227356	1	ENSMUSG00000059883
Gm15987	5.52622	-1.33354	-2.52021	0.000244124	0.0227849	1	ENSMUSG00000085786
Tuba1a	365.078	0.630074	1.54764	0.000248289	0.0231291	1	ENSMUSG00000072235
Il21r	61.7988	-0.59495	-1.51042	0.000249771	0.0231928	1	ENSMUSG00000030745
Ogt	17.1941	-0.638045	-1.55622	0.00025215	0.023354	1	ENSMUSG00000034160
Snrpa1	81.146	0.595407	1.5109	0.000255219	0.0235931	1	ENSMUSG00000030512
Ctss	285.055	-0.64196	-1.56045	0.000260123	0.0240007	1	ENSMUSG00000038642
Arhgap25	60.9636	-0.594028	-1.50946	0.000261847	0.0240795	1	ENSMUSG00000030047
Timm8a1	30.7269	0.95783	1.94239	0.000261971	0.0240795	1	ENSMUSG00000048007
Pde4b	21.5023	-0.6024	-1.51824	0.000267973	0.0245106	1	ENSMUSG00000028525
Rad21	60.2801	0.603003	1.51888	0.000267689	0.0245106	1	ENSMUSG00000022314
Rgs2	28.7586	-0.662778	-1.58313	0.000268179	0.0245106	1	ENSMUSG00000026360
Exosc8	24.8616	0.668579	1.58951	0.000270521	0.0246317	1	ENSMUSG00000027752
Prdx1	246.708	0.625577	1.54283	0.000270039	0.0246317	1	ENSMUSG00000028691
Ciita	179.225	-0.660713	-1.58086	0.000272627	0.0247768	1	ENSMUSG00000022504
H2-Aa	2953.82	-0.722265	-1.64977	0.000273278	0.0247768	1	ENSMUSG00000036594
Hmbs	39.2922	0.718019	1.64492	0.000274161	0.0247768	1	ENSMUSG00000032126
Mdh2	243.432	0.61758	1.5343	0.000280135	0.0252225	1	ENSMUSG00000019179
Slc41a2	18.8862	0.665121	1.5857	0.000282153	0.0253101	1	ENSMUSG00000034591
Ypel5	24.0436	-0.674032	-1.59553	0.000282057	0.0253101	1	ENSMUSG00000039770
Mis18a	20.8667	0.749629	1.68136	0.000289156	0.0258577	1	ENSMUSG00000022978
Sgms1	7.64641	-0.664047	-1.58452	0.000289325	0.0258577	1	ENSMUSG00000040451
Itga6	2.36391	1.40168	2.64209	0.000294507	0.0262241	1	ENSMUSG00000027111
Mpp1	12.7963	-0.695938	-1.61994	0.000295543	0.0262681	1	ENSMUSG00000031402
Clspn	8.49697	0.851343	1.80418	0.000299776	0.0265955	1	ENSMUSG00000042489
Rad51	16.4633	0.742671	1.67327	0.000303186	0.0268489	1	ENSMUSG00000027323
Arhgap11a	32.9712	0.706024	1.6313	0.000306066	0.0269072	1	ENSMUSG00000041219
Tlr1	10.1442	-0.792205	-1.73172	0.000307138	0.0269525	1	ENSMUSG00000044827
Adcy7	18.4851	-0.713845	-1.64017	0.000308427	0.0270167	1	ENSMUSG00000031659
Ago4	1.45925	1.93372	3.82038	0.000310401	0.0270916	1	ENSMUSG00000042500
Dennd1c	28.4199	-0.659708	-1.57976	0.000310347	0.0270916	1	ENSMUSG00000002668
Emb	9.04186	1.66492	3.17096	0.000316168	0.0274958	1	ENSMUSG00000021728
Zc3h13	11.5614	-0.711854	-1.63791	0.000331929	0.0287632	1	ENSMUSG00000022000
Tm6sf1	5.17908	-1.01731	-2.02414	0.000334573	0.0289406	1	ENSMUSG00000038623
Haus5	23.7064	0.682054	1.60442	0.000338514	0.0291773	1	ENSMUSG00000078762
Fuca2	9.15362	-0.731317	-1.66015	0.000341209	0.0293573	1	ENSMUSG00000019810
H2-Eb1	2931.81	-0.688878	-1.61203	0.000345339	0.02966	1	ENSMUSG00000060586
Tnrc6b	4.24854	-0.638351	-1.55655	0.000347226	0.0297693	1	ENSMUSG00000047888
Eif2ak4	5.23914	0.952635	1.9354	0.00035086	0.0300207	1	ENSMUSG00000005102
Tmem173	46.8835	-0.690735	-1.61411	0.000351398	0.0300207	1	ENSMUSG00000024349
Ddx20	11.5349	0.821873	1.7677	0.000353593	0.030102	1	ENSMUSG00000027905
Ldha	311.782	0.64527	1.56403	0.000354661	0.03014	1	ENSMUSG00000063229
Stradb	8.66356	-0.745774	-1.67687	0.000360233	0.0305065	1	ENSMUSG00000026027
Gins2	16.5723	0.711225	1.63719	0.000372972	0.0314205	1	ENSMUSG00000031821
Nme2	34.4895	0.945972	1.92649	0.000372899	0.0314205	1	ENSMUSG00000020857
H2-M3	69.9865	-0.607944	-1.52409	0.00037851	0.0317799	1	ENSMUSG00000016206
Shq1	3.36166	1.26627	2.40538	0.00037855	0.0317799	1	ENSMUSG00000035378
Snx29	32.3634	-0.831473	-1.7795	0.000386567	0.0323408	1	ENSMUSG00000071669
Mrpl28	109.749	0.632494	1.55024	0.00038938	0.0324082	1	ENSMUSG00000024181
Gapt	11.1141	-1.40801	-2.6537	0.000393136	0.0326647	1	ENSMUSG00000046006
Ifrd2	6.8666	1.2061	2.30712	0.000393938	0.0326753	1	ENSMUSG00000010048
Maged1	10.8906	0.935218	1.91218	0.000395036	0.0327103	1	ENSMUSG00000025151
Tpp1	24.0449	-0.661753	-1.582	0.000397354	0.0328461	1	ENSMUSG00000030894
Tmem97	27.7862	0.970877	1.96003	0.000402108	0.0331824	1	ENSMUSG00000037278
Psme2b	20.0549	-1.13449	-2.19541	0.000403891	0.033273	1	ENSMUSG00000078153
Trpv2	34.2416	-0.605365	-1.52136	0.000408331	0.0335816	1	ENSMUSG00000018507
Aaas	51.4973	0.66349	1.58391	0.000410247	0.0336631	1	ENSMUSG00000036678
Myzap	2.66317	2.29722	4.91511	0.000410713	0.0336631	1	ENSMUSG00000041361
Flna	25.2794	-0.626517	-1.54383	0.000429845	0.0351354	1	ENSMUSG00000031328
Fasn	8.78752	0.667832	1.58868	0.000433776	0.0353144	1	ENSMUSG00000025153
Mrps18a	20.1378	0.725994	1.65404	0.000435441	0.0353906	1	ENSMUSG00000023967
Tor1aip1	19.1589	-0.627125	-1.54448	0.000436204	0.0353932	1	ENSMUSG00000026466
Mxd4	12.0698	-1.14612	-2.21318	0.000439628	0.0355519	1	ENSMUSG00000037235
Tmx3	15.2777	-0.631658	-1.54934	0.000440691	0.0355785	1	ENSMUSG00000024614
Hsph1	20.0233	0.636904	1.55499	0.00044525	0.0358867	1	ENSMUSG00000029657
Prim2	20.9437	0.731386	1.66023	0.000447046	0.0359339	1	ENSMUSG00000026134
Evi2b	19.5159	-0.695637	-1.6196	0.000452652	0.0362521	1	ENSMUSG00000093938
Pik3r1	7.95678	-0.636561	-1.55462	0.000452777	0.0362521	1	ENSMUSG00000041417
Arid4b	11.5471	-0.656311	-1.57605	0.000465271	0.0369471	1	ENSMUSG00000039219
Nup107	66.4185	0.717538	1.64437	0.00046643	0.0369785	1	ENSMUSG00000052798
Trim5	15.039	-0.718537	-1.64551	0.000467416	0.0369961	1	ENSMUSG00000060441
Irgm1	3.23235	-0.936904	-1.91442	0.000472122	0.0371864	1	ENSMUSG00000046879
Nup133	15.0783	0.683339	1.60585	0.000472013	0.0371864	1	ENSMUSG00000039509
Tapbp	113.419	-0.61517	-1.53174	0.000484252	0.0380798	1	ENSMUSG00000024308
Cxcr5	177.313	-0.618842	-1.53564	0.000490848	0.0385359	1	ENSMUSG00000047880
Acox3	10.745	-0.654772	-1.57437	0.000505077	0.0394612	1	ENSMUSG00000029098
Cln5	12.184	-0.981578	-1.97462	0.000504724	0.0394612	1	ENSMUSG00000022125
Rel	17.4866	-0.597626	-1.51322	0.000522289	0.0406747	1	ENSMUSG00000020275
Haus4	33.0702	0.833275	1.78172	0.000527251	0.0409952	1	ENSMUSG00000022177
Fah	8.01647	1.51981	2.86754	0.000544698	0.0422839	1	ENSMUSG00000030630
Cd84	6.11999	-0.656068	-1.57578	0.000550767	0.0426867	1	ENSMUSG00000038147
Pdia4	38.8363	-0.598139	-1.51376	0.000569666	0.0440105	1	ENSMUSG00000025823
Ercc6	1.87389	-1.32562	-2.50641	0.000576291	0.0443808	1	ENSMUSG00000054051
Lta	68.6	-0.653064	-1.5725	0.000575966	0.0443808	1	ENSMUSG00000024402
Gspt1	10.6633	0.726354	1.65445	0.000578009	0.0444425	1	ENSMUSG00000062203
Akap12	10.3424	1.11335	2.16348	0.000580673	0.0445766	1	ENSMUSG00000038587
Cd180	26.4012	-0.718421	-1.64538	0.000584629	0.0448092	1	ENSMUSG00000021624
Snrpd1	92.1054	0.7124	1.63853	0.000596495	0.0455744	1	ENSMUSG00000002477
Trim28	26.7195	0.593029	1.50841	0.000605604	0.0461976	1	ENSMUSG00000005566
Rgs13	358.217	0.982288	1.9756	0.00061003	0.046462	1	ENSMUSG00000051079
Acp1	37.2931	0.598759	1.51441	0.00062076	0.0472051	1	ENSMUSG00000044573
Hmmr	32.8708	0.766294	1.70089	0.000625267	0.0474732	1	ENSMUSG00000020330
Calcoco1	2.26865	-1.77288	-3.41736	0.000631847	0.0478229	1	ENSMUSG00000023055
Fam43a	1.32077	-1.71823	-3.29032	0.000644593	0.0486115	1	ENSMUSG00000046546
Tnfrsf18	2.13179	-2.11809	-4.3412	0.000651246	0.0489851	1	ENSMUSG00000041954
Mthfd2	62.5976	0.596893	1.51246	0.00066053	0.0495966	1	ENSMUSG00000005667
Psen2	23.4186	-0.595229	-1.51071	0.000665233	0.0497283	1	ENSMUSG00000010609
Neil3	12.9684	0.688745	1.61188	0.000671013	0.0499291	1	ENSMUSG00000039396
Tmpo	22.2043	0.63552	1.5535	0.000670233	0.0499291	1	ENSMUSG00000019961
