# Supplementary material for: Activated Peyer′s patch B cells sample antigen directly from M cells in the subepithelial dome
Source: Nat Commun. 2019 Jun 3;10:2423. doi: 10.1038/s41467-019-10144-w (PMC6547658; doi:10.1038/s41467-019-10144-w)
Supplement: Supplementary file 6 — Source Data [file 41467_2019_10144_MOESM6_ESM.xlsx]

## Sheet: Fig 1
Panel B	% B cells that are GFP+
		Mouse
		1	2	3	4	Mean
	PP D4	0.02	0.01	0.2	0.03	0.065
	PP D10	2.4	2.6	1.3	1.4	1.925
	SP D10	0.2	0.3	0.2	0.5	0.3
Panel D	% GFP+ cells that are GL7+IgD-
		Mouse
		1	2	3	4	Mean
	PP	18	20	21	16	18.75
	SP	78	83	87	91	84.75

## Sheet: Fig 2
Panel B	% CD83+CXCR4- B Cells
		Mouse
		1	2	3	Mean
	GFP+GL7+ %	33	45	33	37
	GFP+GL7- %	38	46	34	39.3333
	GFP-GL7+ %	25	31	21	25.6667
Panel D	Absolute MFI values on cells
		Naive			GFP-GL7+			GFP+GL7+			GFP+GL7-
	Marker	1	2	3	1	2	3	1	2	3	1	2	3
	CD1d	2022	2032	2123	465	411	503	617	429	628	405	341	533
	CD16/32	867	954	1071	1757	1596	1844	1695	1988	2037	1757	1974	2057
	CD23	15483	17078	14395	857	1150	881	4698	5150	4318	7693	7829	5549
	CD24	36547	29720	29870	228000	204000	200000	260000	260000	260000	260000	260000	260000
	CD44	10786	10922	11227	22469	23275	24232	29570	24293	22696	19125	18141	16992
	CD62l	10296	10634	9164	96.6	109	105	158	182	104	100	134	81.7
	CD86	720	631	610	1997	2073	1893	3154	2866	2551	3308	3696	3035
	CD95	-246	-246	269	7319	7651	10245	8424	7765	10476	6748	6424	8550
	MHCII	130000	129000	98761	174000	220000	202000	261000	261000	261000	261000	261000	253000
	Relative MFI values on cells
		Naive			GFP-GL7+			GFP+GL7+			GFP+GL7-
	Marker	1	2	3	1	2	3	1	2	3	1	2	3
	CD1d	0.952426	0.957136	1	0.21903	0.193594	0.236929	0.290626	0.202073	0.295808	0.190768	0.160622	0.25106
	CD16/32	0.421488	0.463782	0.520661	0.854157	0.775887	0.896451	0.824016	0.966456	0.990277	0.854157	0.95965	1
	CD23	0.906605	1	0.842897	0.0501815	0.0673381	0.0515868	0.275091	0.301558	0.25284	0.450463	0.458426	0.324921
	CD24	0.140565	0.114308	0.114885	0.876923	0.784615	0.769231	1	1	1	1	1	1
	CD44	0.364762	0.369361	0.379675	0.759858	0.787115	0.819479	1	0.821542	0.767535	0.64677	0.613493	0.574636
	CD62l	0.968215	1	0.861764	0.00908407	0.0102501	0.00987399	0.014858	0.0171149	0.00977995	0.0094038	0.0126011	0.0076829
	CD86	0.194805	0.170725	0.165043	0.540314	0.560877	0.512175	0.853355	0.775433	0.690206	0.895022	1	0.821158
	CD95	0	0	0.0256777	0.698645	0.730336	0.97795	0.804124	0.741218	1	0.644139	0.613211	0.816151
	MHCII	0.498084	0.494253	0.378395	0.666667	0.842912	0.773946	1	1	1	1	1	0.969349
Panel G	% GFP+ B cells						% GL7 expression on GFP+ cells
		Mice					Mice
		1	2	3	Mean		1	2	3	Mean
	GL7+ transfer	0.281	0.116	0.043	0.146667		25.9	0	31.8	19.2333
	GL7- transfer	0.155	0.173	0.195	0.174333		17.1	23.9	20.6	20.5333

## Sheet: Fig 4
Panel C	% of cells in population
		Mouse
	Among CCR6+ sorted GFP+ B cells	1	2	3	Mean
	Bcl6+GL7+	1.06	3.26	4.15	2.82333
	Bcl6+GL7-	21.4	23.8	24.1	23.1
	Among CCR6- sorted GFP+ B cells
	Bcl6+GL7+	3.57	9.97	11.6	8.38
	Bcl6+GL7-	61.3	67.6	67.6	65.5

## Sheet: Fig 5
Panel D	Percent cell movement our of activated area
	Experiment
	1	2	3	Mean
SED-PA	39.6	37.6	36.7	37.9667
GC-PA	9.83	15.9	10.8	12.1767

## Sheet: Fig 6
Panel D	Percent NP-PE binding cells
		Mouse
		1	2	3	4	5	6	7	8	Mean
	GGFP+ CCR6+GL7- 1h	6.70002	9.80071	18.5907	22.4995					14.3977
	GFP+ CCR6+GL7- 2h	26.4178	29.9987	39.9983	40.9981	41.9983	46.9977	51.9975	52.9973	41.4255
	GFP+ CCR6- 1h	3.99958	2.64978	4.79925	12.6485					6.02428
	GFP+ CCR6- 2h	6.14947	7.89952	16.149	25.148	24.1482	23.148	23.6487	24.1482	18.8049
	GFP- CCR6+GL7- 1h	0.950387	0.250366	0.399414	1.25016					0.712581
	GFP- CCR6+GL7- 2h	2.49948	1.79946	0.599958	1.39962	1.8497	4.39983	5.8991	12.6494	3.88706
	GFP- CCR6- 1h	0.150304	0.0506594	0.0996441	0.35001					0.162654
	GFP- CCR6- 2h	6.77078	2.49948	1.3498	1.09985	0.29977	0.399833	1.3004	2.25037	1.99628
Panel E	Percent NP-PE binding cells
		Mouse
	Time	1	2	3	4	Mean
	5 min	2.88	4			3.44
	2 hour	14.3	32.1	15.5	38.1	25
Panel J	Percent GFP+ B cells	Mouse					NP-PE binding	Mouse
	Group	1	2	3	4	Mean		1	2	3	4	Mean
	RANK-FL/Villin-Cre-	1.39	0.745	0.416	0.33	0.850333		7.04	5	5.26	31	5.76667			Based on very few events, not included in average calculation, grey in dot plot
	WT	7.17	3.93	7.24	1.33	4.9175		28	30.7	10.9	15.1	21.175
Panel L	% of all cells
			Mice
	Cell type		1	2	3	Mean
	CD11c+CD11b-	WT	16.6	8.18	9.71	11.4967
		DTR treated	1.56	1.04	0.664	1.088
	CD11c+CD11b+	WT	12.5	8.18	10.3	10.3267
		DTR treated	2.69	1.11	2.52	2.10667
Panel M	% GFP+ B cells						% GFP+IgD- cells binding NP-PE
		Mice							Mice
		1	2	3	Mean		Cell type	Mouse	1	2	3	Mean
	WT	4.37	8.81	4.95	6.04333		CCR6+GL7-	WT	40.4	42.2	42.8	41.8
	DTR treated CD11c-DTR	2.93	3.97	3.78	3.56			DTR treated	32.7	39.9	27.7	33.4333
							CCR6-	WT	6.66	10.2	7.06	7.97333
								DTR treated	2.38	14.7	7.21	8.09667

## Sheet: Sup Fig 1
Panel A	Percent GFP+ cells
	PP response	Mouse				Spl response	Mouse				MLN response	Mouse
	Group	1	2	3	4		1	2	3	4		1	2	3	4
	No immunization	0.011	0.0236				0.00853	0.00651				0.00984	0.0166
	IP immunization	0.0834	0.0886	0.0352	0.0542		0.503	0.383	0.544	0.537		0.465	0.242	0.706	0.282
	PO immunization	5.35	6.26	3.35			0.0362	0.0333	0.0649			1.47	1.01	1.39
Panel B	Percent GFP+ cells			Mouse
		Origin of B cells	Organ	1	2	3
		PP	PP	6.32	7.23	3.81
		SP		6.78	7.77	8.12
		PP	MLN	2.74	0.976	0.859
		SP		1.88	2.38	1.76
		PP	Spl	0.0725	0.135	0.0578
		SP		0.0473	0.0844	0.0732
Panel D	Percent GFP+ cells					% GL7+ of GFP+ cells
		Mouse					Mouse
	Group	1	2	3	Mean		1	2	3	Mean
	Day 10	5.11	7.61	9.83	7.51667		24.2	18.2	26.2	22.8667
	Day 15	2.8	1.72	1.73	2.08333		23.8	21.7	32.2	25.9
Panel F	Percent bcl6+ cells							Median bcl6 exp in bcl6+ cells
		Mouse							Mouse
	Sample type	1	2	3	4	Mean		Sample	1	2	3	4	Mean
	Spl GL7+ FMO	0	0.013	0	0.025	0.0095		Spl GC	5092	4774	4645	4155	4666.5
	Spl GL7+ FMO	89.1	84	87.9	73.5	83.625		Spl GFP	5155	3754	4410	3810	4282.25
	Spl naive	0.87	0.29	0.59	0.13	0.47		PP GFP GL7+	5130	2997	3773	3220	3780
	Spl GFP GL7+	80.9	80.2	80.9	73.6	78.9		PP GFP GL7-	3309	3375	3142	2302	3032
	PP GFP GL7+	95.2	90.7	88	82.3	89.05		PP GL7+	4918	3858	4124	3877	4194.25
	PP GFP GL7-	68	56.6	58.5	52.4	58.875
	PP naive	1.22	0.37	0.28	0.52	0.5975
	PP GL7+	93.9	92.2	93.3	93.2	93.15
Panel G	Relative transcription bcl6+
	Sample Type	1	2	3		Mean
	PP naive	319	427	236	PP Naive	327.333
	PP GFP+GL7-	862	872	532	PP GFP+GL7-	755.333
	PP GFP+GL7+	850	638		PP GL7+	713.25
	PP GL7+	794	571
	Spl Naive	232	357	194	Spl Naive	261
	Spl GFP+GL7+	562	634		Spl GL7+	546.5
	Spl GL7+	595	395

## Sheet: Sup Fig 4
Panel C	Percent GFP+ B cells
		Mouse sample
	Condition	1	2	3	4	5	6	Mean
	No Block	10.7	13	8.65				10.7833
	a4b7 block day8	22	19.8	24.1	15	10.9	12.3	17.35
